# Supplementary material for: Use of a miniature diamond-anvil cell in a joint X-ray and neutron high-pressure study on copper sulfate pentahydrate
Source: IUCrJ. 2021 Nov 20;9(Pt 1):73–85. doi: 10.1107/S2052252521010708 (PMC8733890; doi:10.1107/S2052252521010708)
Supplement: Supplementary file 2 [file m-09-00073-sup2.zip]

Archive with 8 entries (8 files):
- cif2taZ.inp
- cif2taZ.out
- TA_cuso_N.cif
- TA_cuso_N.details
- TA_cuso_X.cif
- TA_cuso_X.details
- weighted_n.hkl
- weighted_x.hkl
