# Supplementary material for: Use of a miniature diamond-anvil cell in a joint X-ray and neutron high-pressure study on copper sulfate pentahydrate
Source: IUCrJ. 2021 Nov 20;9(Pt 1):73–85. doi: 10.1107/S2052252521010708 (PMC8733890; doi:10.1107/S2052252521010708)
Supplement: Supplementary file 2 [file m-09-00073-sup2.zip › cif2taZ.inp]

'Input file for Topas Academic. [Version 6]

r_wp  16.9226123          																	'Overall R-factors etc.                      
r_p   20.8500875                               
gof   1.01381955                                
                                                   
do_errors
                                                  
                                                   				
SHELX_HKL4(weighted_n)                               				'neutron data
r_wp  17.5640237                                            'R-factors etc for neutron data 
r_p   24.7022873                                 
gof   1.06257026


	neutron_data
   lam ymin_on_ymax 0.0001
   Lam_recs
   {
      1.000  0.780  0.2695  
   }
 
                                        
	weighting =  SigmaYobs/100000.;                           'weights were written out from Crystals time 100000
	recal_weighting_on_iter                                   'to avoid loss of precision and put into the .hkl
                                                            'in place of sigma(Fo**2)                                                   
                                                   
str  
	a              5.95230            
	b              6.10010            
	c              10.64700            
	al             77.30801            
	be             82.35300            
	ga             72.64000            
	volume         359.016
	space_group    "P-1 "
	scale          100                                        'Fo**2 output from Crystals with the weights
	                                                          'Crystals outputs the values on an absolute scale
	                                                          'but the scattering lengths embedded in Topas 
	                                                          'differ by a factor of 10.  
	  

                                                                                  'note adps are given symbols below
                                                                                  'so they can be linked with the parameters
                                                                                  'used to model the X-ray data
                                                   
site Cu1  x  0.50000          y  1.00000          z  0.50000          occ  Cu 1   ADPs  {  nu11Cu1   0.02216`_0.00139 nu22Cu1   0.01520`_0.00117 nu33Cu1   0.01868`_0.00069 nu12Cu1  -0.00619`_0.00096 nu13Cu1  -0.00229`_0.00076 nu23Cu1  -0.00218`_0.00070 }    
site Cu2  x  0.50000          y  0.50000          z  1.00000          occ  Cu 1   ADPs  {  nu11Cu2   0.02515`_0.00143 nu22Cu2   0.01529`_0.00118 nu33Cu2   0.02005`_0.00070 nu12Cu2  -0.00296`_0.00098 nu13Cu2   0.00422`_0.00072 nu23Cu2  -0.00460`_0.00067 }    
site S1   x  0.12561`_0.00057 y  0.98604`_0.00050 z  0.78653`_0.00014 occ  S  1   ADPs  {  nu11S1    0.02652`_0.00238 nu22S1    0.01540`_0.00188 nu33S1    0.01652`_0.00075 nu12S1    0.00261`_0.00180 nu13S1    0.00167`_0.00104 nu23S1   -0.00146`_0.00093 } 
site O1   x  0.34679`_0.00087 y  0.81439`_0.00081 z  0.42647`_0.00042 occ  O  1   ADPs  {  nu11O1    0.03610`_0.00304 nu22O1    0.02792`_0.00272 nu33O1    0.02701`_0.00198 nu12O1   -0.01181`_0.00201 nu13O1   -0.01166`_0.00210 nu23O1   -0.00410`_0.00191 } 
site O2   x  0.65059`_0.00081 y  0.70967`_0.00073 z  0.61780`_0.00034 occ  O  1   ADPs  {  nu11O2    0.02409`_0.00280 nu22O2    0.02259`_0.00251 nu33O2    0.02392`_0.00194 nu12O2   -0.00555`_0.00173 nu13O2   -0.00564`_0.00197 nu23O2   -0.00053`_0.00186 }
site O3   x  0.17108`_0.00125 y  1.09227`_0.00103 z  0.65135`_0.00042 occ  O  1   ADPs  {  nu11O3    0.02311`_0.00231 nu22O3    0.02561`_0.00247 nu33O3    0.02023`_0.00161 nu12O3   -0.00367`_0.00169 nu13O3    0.00032`_0.00163 nu23O3    0.00277`_0.00161 }
site O4   x  0.13623`_0.00263 y  1.14161`_0.00188 z  0.87279`_0.00095 occ  O  1   ADPs  {  nu11O4    0.02243`_0.00237 nu22O4    0.02956`_0.00259 nu33O4    0.03170`_0.00207 nu12O4   -0.00509`_0.00168 nu13O4    0.00109`_0.00177 nu23O4   -0.00761`_0.00188 } 
site O5   x -0.11664`_0.00163 y  0.95396`_0.00268 z  0.80237`_0.00106 occ  O  1   ADPs  {  nu11O5    0.02362`_0.00242 nu22O5    0.03226`_0.00261 nu33O5    0.02736`_0.00190 nu12O5   -0.00405`_0.00182 nu13O5   -0.00263`_0.00178 nu23O5   -0.00722`_0.00182 }
site O6   x  0.29614`_0.00142 y  0.75369`_0.00104 z  0.81791`_0.00064 occ  O  1   ADPs  {  nu11O6    0.02889`_0.00269 nu22O6    0.02223`_0.00242 nu33O6    0.02285`_0.00176 nu12O6    0.00318`_0.00172 nu13O6   -0.00133`_0.00180 nu23O6    0.00388`_0.00167 } 
site O7   x  0.79652`_0.00080 y  0.53260`_0.00082 z  0.90617`_0.00040 occ  O  1   ADPs  {  nu11O7    0.02470`_0.00276 nu22O7    0.01794`_0.00260 nu33O7    0.04541`_0.00248 nu12O7   -0.00435`_0.00174 nu13O7    0.00978`_0.00197 nu23O7   -0.00526`_0.00191 } 
site O8   x  0.51890`_0.00086 y  0.24314`_0.00081 z  0.91582`_0.00041 occ  O  1   ADPs  {  nu11O8    0.02806`_0.00298 nu22O8    0.02487`_0.00261 nu33O8    0.05187`_0.00267 nu12O8   -0.00363`_0.00196 nu13O8    0.00040`_0.00215 nu23O8   -0.02446`_0.00214 } 
site O9   x  1.13077`_0.00078 y  0.56588`_0.00081 z  0.62298`_0.00038 occ  O  1   ADPs  {  nu11O9    0.02711`_0.00272 nu22O9    0.02016`_0.00280 nu33O9    0.03233`_0.00206 nu12O9   -0.01072`_0.00172 nu13O9   -0.00076`_0.00197 nu23O9   -0.00127`_0.00189 } 
site H11  x  0.24753`_0.00245 y  0.90127`_0.00284 z  0.35528`_0.00134 occ  H  1   ADPs  {  nu11H11   0.03542`_0.00608 nu22H11   0.05443`_0.00785 nu33H11   0.06794`_0.00866 nu12H11  -0.01391`_0.00557 nu13H11  -0.03072`_0.00623 nu23H11  -0.00205`_0.00694 }  
site H12  x  0.27666`_0.00369 y  0.71704`_0.00267 z  0.48875`_0.00175 occ  H  1   ADPs  {  nu11H12   0.06659`_0.00835 nu22H12   0.06076`_0.00852 nu33H12   0.06802`_0.01118 nu12H12  -0.02869`_0.00718 nu13H12  -0.01075`_0.00769 nu23H12  -0.01929`_0.00810 } 
site H21  x  0.57302`_0.00244 y  0.69325`_0.00319 z  0.69963`_0.00148 occ  H  1   ADPs  {  nu11H21   0.06023`_0.00761 nu22H21   0.04090`_0.00742 nu33H21   0.05917`_0.00921 nu12H21  -0.00010`_0.00635 nu13H21  -0.01647`_0.00715 nu23H21  -0.01102`_0.00673 } 
site H22  x  0.82140`_0.00232 y  0.66644`_0.00308 z  0.62241`_0.00212 occ  H  1   ADPs  {  nu11H22   0.02746`_0.00572 nu22H22   0.03697`_0.00685 nu33H22   0.04496`_0.00755 nu12H22   0.00941`_0.00509 nu13H22  -0.00424`_0.00538 nu23H22  -0.00287`_0.00566 }
site H71  x  0.92763`_0.00252 y  0.39667`_0.00229 z  0.89444`_0.00136 occ  H  1   ADPs  {  nu11H71   0.02476`_0.00564 nu22H71   0.04251`_0.00719 nu33H71   0.07398`_0.00895 nu12H71   0.01549`_0.00534 nu13H71  -0.00787`_0.00612 nu23H71  -0.02337`_0.00652 }   
site H72  x  0.83889`_0.00398 y  0.67861`_0.00288 z  0.87665`_0.00152 occ  H  1   ADPs  {  nu11H72   0.05757`_0.00649 nu22H72   0.02135`_0.00558 nu33H72   0.03075`_0.00657 nu12H72  -0.01980`_0.00546 nu13H72  -0.00376`_0.00543 nu23H72   0.00533`_0.00502 }   
site H81  x  0.39204`_0.00242 y  0.19750`_0.00273 z  0.89846`_0.00136 occ  H  1   ADPs  {  nu11H81   0.02553`_0.00559 nu22H81   0.03355`_0.00653 nu33H81   0.09391`_0.01012 nu12H81  -0.00988`_0.00509 nu13H81  -0.00299`_0.00605 nu23H81  -0.03476`_0.00651 }   
site H82  x  0.66765`_0.00266 y  0.14085`_0.00284 z  0.88292`_0.00151 occ  H  1   ADPs  {  nu11H82   0.02521`_0.00573 nu22H82   0.03360`_0.00656 nu33H82   0.06823`_0.00864 nu12H82   0.00475`_0.00487 nu13H82   0.00685`_0.00544 nu23H82  -0.02580`_0.00619 }   
site H91  x  1.17326`_0.00443 y  0.39406`_0.00261 z  0.63168`_0.00120 occ  H  1   ADPs  {  nu11H91   0.06500`_0.00734 nu22H91   0.03491`_0.00712 nu33H91   0.04123`_0.00698 nu12H91  -0.02833`_0.00617 nu13H91  -0.01736`_0.00596 nu23H91   0.00123`_0.00564 }  
site H92  x  1.20166`_0.00311 y  0.59004`_0.00332 z  0.69414`_0.00156 occ  H  1   ADPs  {  nu11H92   0.11635`_0.01090 nu22H92   0.03594`_0.00689 nu33H92   0.04076`_0.00789 nu12H92  -0.02956`_0.00706 nu13H92  -0.02785`_0.00781 nu23H92  -0.00595`_0.00601 }  


     prm dsothree  1.46829`_0.00367                         'S-O bond distances
     prm dsofour   1.47721`_0.00626
     prm dsofive   1.49508`_0.00653
     prm dsosix    1.47461`_0.00352
     
     prm dohoneone      0.97992`_0.01396                    'O-H distances (neutron)
     prm dohonetwo      0.93156`_0.01639
     prm dohtwoone      0.92977`_0.01542
     prm dohtwotwo      0.97634`_0.01213
     prm dohsevenone    0.97243`_0.01166
     prm dohseventwo    0.97239`_0.01253
     prm doheightone    0.93118`_0.01363
     prm doheighttwo    0.98986`_0.01121
     prm dohnineone     0.98815`_0.01422
     prm dohninetwo     0.97219`_0.01462

     
     rigid                             
     load z_matrix                                          'Note angles and torsions are assinged symbols here
     {                                 
     S1
     O3   S1   =dsothree;
     O6   S1   =dsosix;    O3 SA1  109.68584`_0.20440
     O4   S1   =dsofour;   O3 SA2  110.20991`_0.35063 O6 ST1  123.29065`_0.50933
     O5   S1   =dsofive;   O3 SA3  108.21630`_0.30232 O6 ST2  -117.80538`_0.51022
     }  
     
     
     rotate Srotx -16.40184`_0.30181 min -180   max 180 qx 1      'orientation parameters for the sulfate
     rotate Sroty -173.84966`_0.16553 min -180  max 180 qy 1 
     rotate Srotz -58.13533`_0.35265 min -180   max 180 qz 1 
                                  
     translate                    
        ta  Sx  0.12561`_0.00057                                  'position of sulfate
        tb  Sy  0.98604`_0.00050
        tc  Sz  0.78653`_0.00014

   

     rigid                             														'Water molecule based on O1
     load z_matrix                     
     {                                 
     O1
     H11 O1  =dohoneone;
     H12 O1  =dohonetwo;  H11 AW1  113.63533`_1.12313 min 100 max 115
     }  
     
     rotate W1rotx -326.32145`_0.71592 min -360 max 360 qx 1      'orientation parameters for water based on O1
     rotate W1roty  154.74576`_0.82861 min -360 max 360 qy 1  
     rotate W1rotz  203.14990`_0.99094 min -360 max 360 qz 1 
                                  
     translate                    
        ta  W1x  0.34679`_0.00087                                 'position of water molecule based on O1 etc
        tb  W1y  0.81439`_0.00081    
        tc  W1z  0.42647`_0.00042


     rigid                             
     load z_matrix                     
     {                                 
     O2
     H21 O2  =dohtwoone;
     H22 O2  =dohtwotwo;  H21 AW2  111.38927`_1.02419 min 100 max 115
     }  
     
     rotate W2rotx -181.95030`_1.05609 min -360 max 360   qx 1     
     rotate W2roty  155.82111`_0.75214 min -360 max 360   qy 1     
     rotate W2rotz  344.89068`_0.92865 min -360 max 360   qz 1        
                                  
     translate                    
        ta  W2x  0.65059`_0.00081  
        tb  W2y  0.70967`_0.00073  
        tc  W2z  0.61780`_0.00034

        
        
     rigid                             
     load z_matrix                     
     {                                 
     O7
     H71 O7  =dohsevenone;
     H72 O7  =dohseventwo;  H71 AW7  112.47216`_1.07583 min 100 max 115
     }  
     
     rotate  W7rotx -277.80684`_0.85868 min -360 max 360   qx 1     
     rotate  W7roty -156.91578`_0.86941 min -360 max 360   qy 1     
     rotate  W7rotz  35.43603`_0.86907  min -360 max 360   qz 1   
                                  
     translate                    
        ta W7x   0.79652`_0.00080 
        tb W7y   0.53260`_0.00082 
        tc W7z   0.90617`_0.00040

        
          
     rigid                             
     load z_matrix                     
     {                                 
     O8
     H81 O8  =doheightone;
     H82 O8  =doheighttwo;  H81 AW8  109.18111`_0.98810 min 100 max 115
     }  
     
     rotate  W8rotx -102.36619`_0.90992 min -360 max 360    qx 1     
     rotate  W8roty -25.58076`_0.82609  min -360 max 360    qy 1     
     rotate  W8rotz  114.61544`_0.73088 min -360 max 360    qz 1     
                                  
     translate                    
        ta  W8x   0.51890`_0.00086
        tb  W8y   0.24314`_0.00081
        tc  W8z   0.91582`_0.00041

        

     rigid                             
     load z_matrix                     
     {                                 
     O9
     H91 O9  =dohnineone;
     H92 O9  =dohninetwo;  H91 AW9  104.41236`_0.87847 min 100 max 115
     }  
     
     rotate W9rotx -261.11718`_1.14331 min -360 max 360 qx 1     
     rotate W9roty  126.25092`_0.93749 min -360 max 360 qy 1     
     rotate W9rotz  4.41730`_1.08578   min -360 max 360 qz 1   
                                  
     translate                    
        ta  W9x   1.13077`_0.00078
        tb  W9y   0.56588`_0.00081
        tc  W9z   0.62298`_0.00038


Out_CIFADP_STR(TA_cuso_N.cif) 
Out_Single_Crystal_Details_N(TA_cuso_N.details)


SHELX_HKL4(weighted_x)                                      'X-ray data              
r_wp  15.8547604                            
r_p   11.119743                              
gof   1.17162208

	MoKa2(0.001)                                              
	weighting =  SigmaYobs/40800.;                            'see note above about export of weights from Crystals
	recal_weighting_on_iter                           
                                                   
                                                   
str  
	a                5.95230
	b                6.10010
	c                10.64700
	al !al           77.30801
	be !be           82.35300
	ga !ga           72.64000
	volume           359.016
	space_group      "P-1 "
	scale            1                                        'see note above about export of Fo**2 from Crystals.
	  

 prm  q11  1.00502`_0.02760                                 'Parameters for Blessing's models for comparing X and N ADPs
 prm  q22 =q11;             
 prm  q33 =q11;             
 prm  q12 =q11;             
 prm  q13 =q11;             
 prm  q23 =q11;             

 prm  !dU11  0
 prm  !dU22  0
 prm  !dU33  0
 prm  !dU12  0
 prm  !dU13  0
 prm  !dU23  0
                                                                                 'ADPs linked to values used to model the neutron 
                                                                                 'data using Blessing's models.
                                                                                 'The coding allows all four of Blessing's models
                                                                                 'to be tested by refinining or fixing the 
                                                                                 'values of qij and dUij above.
                                                              
site Cu1 x  0.50000          y  1.00000          z  0.50000          occ  Cu 1   ADPs  {  =q11*nu11Cu1 + dU11;:   0.02227`_0.00153 =q22*nu22Cu1+ dU22;:   0.01528`_0.00125 =q33*nu33Cu1+ dU33;:   0.01877`_0.00086 =q12*nu12Cu1+ dU12;: -0.00622`_0.00098 =q13*nu13Cu1+ dU13;:  -0.00231`_0.00077 =q23*nu23Cu1+ dU23;: -0.00219`_0.00071 }    
site Cu2 x  0.50000          y  0.50000          z  1.00000          occ  Cu 1   ADPs  {  =q11*nu11Cu2 + dU11;:   0.02528`_0.00160 =q22*nu22Cu2+ dU22;:   0.01537`_0.00126 =q33*nu33Cu2+ dU33;:   0.02015`_0.00090 =q12*nu12Cu2+ dU12;: -0.00297`_0.00099 =q13*nu13Cu2+ dU13;:   0.00424`_0.00074 =q23*nu23Cu2+ dU23;: -0.00462`_0.00069 }    
site S1  x  0.12561`_0.00057 y  0.98604`_0.00050 z  0.78653`_0.00014 occ  S  1   ADPs  {  =q11*nu11S1  + dU11;:   0.02665`_0.00250 =q22*nu22S1 + dU22;:   0.01547`_0.00194 =q33*nu33S1 + dU33;:   0.01660`_0.00088 =q12*nu12S1 + dU12;:  0.00262`_0.00181 =q13*nu13S1 + dU13;:   0.00168`_0.00105 =q23*nu23S1 + dU23;: -0.00147`_0.00093 } 
site O1  x  0.34679`_0.00087 y  0.81439`_0.00081 z  0.42647`_0.00042 occ  O  1   ADPs  {  =q11*nu11O1  + dU11;:   0.03628`_0.00321 =q22*nu22O1 + dU22;:   0.02806`_0.00284 =q33*nu33O1 + dU33;:   0.02714`_0.00212 =q12*nu12O1 + dU12;: -0.01187`_0.00204 =q13*nu13O1 + dU13;:  -0.01172`_0.00213 =q23*nu23O1 + dU23;: -0.00412`_0.00192 } 
site O2  x  0.65059`_0.00081 y  0.70967`_0.00073 z  0.61780`_0.00034 occ  O  1   ADPs  {  =q11*nu11O2  + dU11;:   0.02421`_0.00289 =q22*nu22O2 + dU22;:   0.02270`_0.00260 =q33*nu33O2 + dU33;:   0.02404`_0.00206 =q12*nu12O2 + dU12;: -0.00558`_0.00174 =q13*nu13O2 + dU13;:  -0.00567`_0.00199 =q23*nu23O2 + dU23;: -0.00054`_0.00187 } 
site O3  x  0.17108`_0.00125 y  1.09227`_0.00103 z  0.65135`_0.00042 occ  O  1   ADPs  {  =q11*nu11O3  + dU11;:   0.02322`_0.00240 =q22*nu22O3 + dU22;:   0.02573`_0.00258 =q33*nu33O3 + dU33;:   0.02033`_0.00171 =q12*nu12O3 + dU12;: -0.00369`_0.00170 =q13*nu13O3 + dU13;:   0.00032`_0.00164 =q23*nu23O3 + dU23;:  0.00278`_0.00162 } 
site O4  x  0.13623`_0.00263 y  1.14161`_0.00188 z  0.87279`_0.00095 occ  O  1   ADPs  {  =q11*nu11O4  + dU11;:   0.02255`_0.00246 =q22*nu22O4 + dU22;:   0.02971`_0.00273 =q33*nu33O4 + dU33;:   0.03186`_0.00226 =q12*nu12O4 + dU12;: -0.00511`_0.00169 =q13*nu13O4 + dU13;:   0.00110`_0.00178 =q23*nu23O4 + dU23;: -0.00765`_0.00190 }
site O5  x -0.11664`_0.00163 y  0.95396`_0.00268 z  0.80237`_0.00106 occ  O  1   ADPs  {  =q11*nu11O5  + dU11;:   0.02373`_0.00252 =q22*nu22O5 + dU22;:   0.03243`_0.00277 =q33*nu33O5 + dU33;:   0.02750`_0.00206 =q12*nu12O5 + dU12;: -0.00407`_0.00183 =q13*nu13O5 + dU13;:  -0.00264`_0.00179 =q23*nu23O5 + dU23;: -0.00725`_0.00184 } 
site O6  x  0.29614`_0.00142 y  0.75369`_0.00104 z  0.81791`_0.00064 occ  O  1   ADPs  {  =q11*nu11O6  + dU11;:   0.02904`_0.00282 =q22*nu22O6 + dU22;:   0.02234`_0.00250 =q33*nu33O6 + dU33;:   0.02296`_0.00187 =q12*nu12O6 + dU12;:  0.00319`_0.00173 =q13*nu13O6 + dU13;:  -0.00133`_0.00181 =q23*nu23O6 + dU23;:  0.00390`_0.00168 } 
site O7  x  0.79652`_0.00080 y  0.53260`_0.00082 z  0.90617`_0.00040 occ  O  1   ADPs  {  =q11*nu11O7  + dU11;:   0.02482`_0.00286 =q22*nu22O7 + dU22;:   0.01803`_0.00266 =q33*nu33O7 + dU33;:   0.04564`_0.00279 =q12*nu12O7 + dU12;: -0.00437`_0.00175 =q13*nu13O7 + dU13;:   0.00983`_0.00200 =q23*nu23O7 + dU23;: -0.00529`_0.00193 } 
site O8  x  0.51890`_0.00086 y  0.24314`_0.00081 z  0.91582`_0.00041 occ  O  1   ADPs  {  =q11*nu11O8  + dU11;:   0.02820`_0.00310 =q22*nu22O8 + dU22;:   0.02499`_0.00271 =q33*nu33O8 + dU33;:   0.05213`_0.00304 =q12*nu12O8 + dU12;: -0.00365`_0.00197 =q13*nu13O8 + dU13;:   0.00040`_0.00216 =q23*nu23O8 + dU23;: -0.02459`_0.00225 } 
site O9  x  1.13077`_0.00078 y  0.56588`_0.00081 z  0.62298`_0.00038 occ  O  1   ADPs  {  =q11*nu11O9  + dU11;:   0.02725`_0.00283 =q22*nu22O9 + dU22;:   0.02026`_0.00287 =q33*nu33O9 + dU33;:   0.03249`_0.00225 =q12*nu12O9 + dU12;: -0.01078`_0.00175 =q13*nu13O9 + dU13;:  -0.00076`_0.00198 =q23*nu23O9 + dU23;: -0.00128`_0.00190 } 
site H11 x  0.25733`_0.00376 y  0.89270`_0.00370 z  0.36230`_0.00249 occ  H  1   ADPs  {  =q11*nu11H11 + dU11;:   0.03560`_0.00618 =q22*nu22H11+ dU22;:   0.05470`_0.00803 =q33*nu33H11+ dU33;:   0.06828`_0.00890 =q12*nu12H11+ dU12;: -0.01398`_0.00561 =q13*nu13H11+ dU13;:  -0.03087`_0.00632 =q23*nu23H11+ dU23;: -0.00206`_0.00697 }  
site H12 x  0.28394`_0.00403 y  0.72714`_0.00397 z  0.48229`_0.00256 occ  H  1   ADPs  {  =q11*nu11H12 + dU11;:   0.06692`_0.00859 =q22*nu22H12+ dU22;:   0.06107`_0.00873 =q33*nu33H12+ dU33;:   0.06836`_0.01139 =q12*nu12H12+ dU12;: -0.02883`_0.00726 =q13*nu13H12+ dU13;:  -0.01080`_0.00774 =q23*nu23H12+ dU23;: -0.01939`_0.00815 }  
site H21 x  0.58109`_0.00335 y  0.69495`_0.00292 z  0.69112`_0.00296 occ  H  1   ADPs  {  =q11*nu11H21 + dU11;:   0.06053`_0.00783 =q22*nu22H21+ dU22;:   0.04110`_0.00754 =q33*nu33H21+ dU33;:   0.05946`_0.00940 =q12*nu12H21+ dU12;: -0.00010`_0.00638 =q13*nu13H21+ dU13;:  -0.01655`_0.00720 =q23*nu23H21+ dU23;: -0.01107`_0.00677 } 
site H22 x  0.80449`_0.00561 y  0.67072`_0.00309 z  0.62195`_0.00192 occ  H  1   ADPs  {  =q11*nu11H22 + dU11;:   0.02760`_0.00580 =q22*nu22H22+ dU22;:   0.03716`_0.00696 =q33*nu33H22+ dU33;:   0.04519`_0.00769 =q12*nu12H22+ dU12;:  0.00945`_0.00512 =q13*nu13H22+ dU13;:  -0.00426`_0.00540 =q23*nu23H22+ dU23;: -0.00288`_0.00569 }
site H71 x  0.91460`_0.00461 y  0.41018`_0.00465 z  0.89561`_0.00128 occ  H  1   ADPs  {  =q11*nu11H71 + dU11;:   0.02488`_0.00570 =q22*nu22H71+ dU22;:   0.04272`_0.00732 =q33*nu33H71+ dU33;:   0.07436`_0.00922 =q12*nu12H71+ dU12;:  0.01557`_0.00538 =q13*nu13H71+ dU13;:  -0.00791`_0.00616 =q23*nu23H71+ dU23;: -0.02349`_0.00659 }   
site H72 x  0.83468`_0.00383 y  0.66409`_0.00517 z  0.87958`_0.00165 occ  H  1   ADPs  {  =q11*nu11H72 + dU11;:   0.05786`_0.00671 =q22*nu22H72+ dU22;:   0.02146`_0.00564 =q33*nu33H72+ dU33;:   0.03091`_0.00665 =q12*nu12H72+ dU12;: -0.01990`_0.00551 =q13*nu13H72+ dU13;:  -0.00378`_0.00546 =q23*nu23H72+ dU23;:  0.00536`_0.00504 }   
site H81 x  0.40521`_0.00462 y  0.20224`_0.00287 z  0.90026`_0.00135 occ  H  1   ADPs  {  =q11*nu11H81 + dU11;:   0.02566`_0.00567 =q22*nu22H81+ dU22;:   0.03371`_0.00663 =q33*nu33H81+ dU33;:   0.09438`_0.01050 =q12*nu12H81+ dU12;: -0.00993`_0.00512 =q13*nu13H81+ dU13;:  -0.00300`_0.00608 =q23*nu23H81+ dU23;: -0.03494`_0.00661 }   
site H82 x  0.65312`_0.00507 y  0.15084`_0.00401 z  0.88614`_0.00169 occ  H  1   ADPs  {  =q11*nu11H82 + dU11;:   0.02534`_0.00580 =q22*nu22H82+ dU22;:   0.03377`_0.00665 =q33*nu33H82+ dU33;:   0.06857`_0.00888 =q12*nu12H82+ dU12;:  0.00478`_0.00490 =q13*nu13H82+ dU13;:   0.00688`_0.00547 =q23*nu23H82+ dU23;: -0.02593`_0.00626 }   
site H91 x  1.16910`_0.00421 y  0.41087`_0.00571 z  0.63083`_0.00112 occ  H  1   ADPs  {  =q11*nu11H91 + dU11;:   0.06532`_0.00759 =q22*nu22H91+ dU22;:   0.03509`_0.00722 =q33*nu33H91+ dU33;:   0.04144`_0.00711 =q12*nu12H91+ dU12;: -0.02847`_0.00625 =q13*nu13H91+ dU13;:  -0.01744`_0.00601 =q23*nu23H91+ dU23;:  0.00123`_0.00567 }  
site H92 x  1.19461`_0.00357 y  0.58764`_0.00310 z  0.68706`_0.00261 occ  H  1   ADPs  {  =q11*nu11H92 + dU11;:   0.11694`_0.01141 =q22*nu22H92+ dU22;:   0.03612`_0.00699 =q33*nu33H92+ dU33;:   0.04096`_0.00801 =q12*nu12H92+ dU12;: -0.02971`_0.00714 =q13*nu13H92+ dU13;:  -0.02798`_0.00789 =q23*nu23H92+ dU23;: -0.00598`_0.00604 }  


    prm delH  0.09667`_0.02923                              'Difference between neutron and Xray-derived O-H distances. 


     
     rigid                                                  'Note Z-matrix parameters are linked to the symbols defined
     load z_matrix                                          'above in the neutron section.
     {                                 
     S1
     O3   S1   =dsothree;
     O6   S1   =dsosix;    O3 =SA1;:  109.68584`_0.20440
     O4   S1   =dsofour;   O3 =SA2;:  110.20991`_0.35063 O6 =ST1;:  123.29065`_0.50933
     O5   S1   =dsofive;   O3 =SA3;:  108.21630`_0.30232 O6 =ST2;:  -117.80538`_0.51022
     }  
     
     rotate =Srotx;: -16.40184`_0.30181  min -180   max 180 qx 1  
     rotate =Sroty;: -173.84966`_0.16553 min -180   max 180 qy 1 
     rotate =Srotz;: -58.13533`_0.35265  min -180   max 180 qz 1 
                                  
     translate                    
        ta  =Sx;:  0.12561`_0.00057
        tb  =Sy;:  0.98604`_0.00050
        tc  =Sz;:  0.78653`_0.00014

   

     rigid                             
     load z_matrix                     
     {                                 
     O1
     H11 O1  =dohoneone-delH;                               '=value used for the neutron model - delH
     H12 O1  =dohonetwo-delH;  H11 =AW1;:  113.63533`_1.12313 min 100 max 115
     }  
     
     rotate =W1rotx;: -326.32145`_0.71592 min -360 max 360 qx 1  
     rotate =W1roty;:  154.74576`_0.82861 min -360 max 360 qy 1  
     rotate =W1rotz;:  203.14990`_0.99094 min -360 max 360 qz 1 
                                  
     translate                    
        ta  =W1x;:  0.34679`_0.00087 
        tb  =W1y;:  0.81439`_0.00081    
        tc  =W1z;:  0.42647`_0.00042


     rigid                             
     load z_matrix                     
     {                                 
     O2
     H21 O2  =dohtwoone-delH;
     H22 O2  =dohtwotwo-delH;  H21 =AW2;:  111.38927`_1.02419 min 100 max 115
     }  
     
     rotate =W2rotx;: -181.95030`_1.05609 min -360 max 360   qx 1     
     rotate =W2roty;:  155.82111`_0.75214 min -360 max 360   qy 1     
     rotate =W2rotz;:  344.89068`_0.92865 min -360 max 360   qz 1        
                                  
     translate                    
        ta  =W2x;:  0.65059`_0.00081  
        tb  =W2y;:  0.70967`_0.00073  
        tc  =W2z;:  0.61780`_0.00034

        
        
     rigid                             
     load z_matrix                     
     {                                 
     O7
     H71 O7  =dohsevenone-delH;
     H72 O7  =dohseventwo-delH;  H71 =AW7;:  112.47216`_1.07583 min 100 max 115
     }  
     
     rotate  =W7rotx;: -277.80684`_0.85868 min -360 max 360   qx 1     
     rotate  =W7roty;: -156.91578`_0.86941 min -360 max 360   qy 1     
     rotate  =W7rotz;:  35.43603`_0.86907  min -360 max 360   qz 1   
                                  
     translate                    
        ta =W7x;:   0.79652`_0.00080 
        tb =W7y;:   0.53260`_0.00082 
        tc =W7z;:   0.90617`_0.00040

        
        
     rigid                             
     load z_matrix                     
     {                                 
     O8
     H81 O8  =doheightone-delH;
     H82 O8  =doheighttwo-delH;  H81 =AW8;:  109.18111`_0.98810 min 100 max 115
     }  
     
     rotate  =W8rotx;: -102.36619`_0.90992 min -360 max 360    qx 1     
     rotate  =W8roty;: -25.58076`_0.82609  min -360 max 360    qy 1     
     rotate  =W8rotz;:  114.61544`_0.73088 min -360 max 360    qz 1     
                                  
     translate                    
        ta  =W8x;:   0.51890`_0.00086
        tb  =W8y;:   0.24314`_0.00081
        tc  =W8z;:   0.91582`_0.00041


        
     rigid                             
     load z_matrix                     
     {                                 
     O9
     H91 O9  =dohnineone-delH;
     H92 O9  =dohninetwo-delH;  H91 =AW9;:  104.41236`_0.87847 min 100 max 115
     }  
     
     rotate =W9rotx;: -261.11718`_1.14331 min -360 max 360 qx 1     
     rotate =W9roty;:  126.25092`_0.93749 min -360 max 360 qy 1     
     rotate =W9rotz;:  4.41730`_1.08578   min -360 max 360 qz 1   
                                  
     translate                    
        ta  =W9x;:   1.13077`_0.00078
        tb  =W9y;:   0.56588`_0.00081
        tc  =W9z;:   0.62298`_0.00038


Out_CIFADP_STR(TA_cuso_X.cif) 
Out_Single_Crystal_Details_X(TA_cuso_X.details)

'Some macros for outputting cif data:

macro Out_CIFADP_STR(file)                                                        
{                                                                                 
   out file                                                                       
      Out_String("\ndata_cuso_X_single_crystal")                               
      Out(Get(phase_name), "\n_chemical_name_mineral ")                         
      Out(Get(a), "\n_cell_length_a  %V")                                       
      Out(Get(b), "\n_cell_length_b  %V")                                       
      Out(Get(c), "\n_cell_length_c  %V")                                       
      Out(Get(al), "\n_cell_angle_alpha %V")                                    
      Out(Get(be), "\n_cell_angle_beta  %V")                                    
      Out(Get(ga), "\n_cell_angle_gamma %V")                                    
                                                                                  
                                                                                  
      Out_String("\nloop_\n_symmetry_equiv_pos_as_xyz")                         
      Out(Get(sp_xyzs_txt),  "%s")                                              
                                                                                  
      Out_String("\nloop_")                                                     
         Out_String("\n_atom_site_label")                                       
         Out_String("\n_atom_site_type_symbol")                                 
         Out_String("\n_atom_site_symmetry_multiplicity")                       
         Out_String("\n_atom_site_fract_x")                                     
         Out_String("\n_atom_site_fract_y")                                     
         Out_String("\n_atom_site_fract_z")                                     
         Out_String("\n_atom_site_occupancy")                                   
         Out_String("\n_atom_site_B_iso_or_equiv")                              
         atom_out file append                                                     
            load out_record out_fmt out_eqn                                       
            {                                                                     
               "\n%s" = Get_From_String(Get(current_atom), site);               
               " %s" = Get_From_String(Get(current_atom), atom);                
               " %3.0f" = Get_From_String(Get(current_atom), num_posns);        
               " %V" = Get_From_String(Get(current_atom), x);                   
               " %V" = Get_From_String(Get(current_atom), y);                   
               " %V" = Get_From_String(Get(current_atom), z);                   
               " %V" = Get_From_String(Get(current_atom), occ);                 
               " %V" = Get_From_String(Get(current_atom), beq);                 
            }                                                                     
       out file append                                                            
       Out_String("\nloop_")                                                    
          Out_String("\n_atom_site_aniso_label")                                
          Out_String("\n_atom_site_aniso_U_11")                                 
          Out_String("\n_atom_site_aniso_U_22")                                 
          Out_String("\n_atom_site_aniso_U_33")                                 
          Out_String("\n_atom_site_aniso_U_23")                                 
          Out_String("\n_atom_site_aniso_U_13")                                 
          Out_String("\n_atom_site_aniso_U_12")                                 
          atom_out file append                                                    
            load out_record out_fmt out_eqn                                       
            {                                                                     
               "\n%s" = Get_From_String(Get(current_atom), site);               
               " %V" = Get_From_String(Get(current_atom), u11);                 
               " %V" = Get_From_String(Get(current_atom), u22);                 
               " %V" = Get_From_String(Get(current_atom), u33);                 
               " %V" = Get_From_String(Get(current_atom), u23);                 
               " %V" = Get_From_String(Get(current_atom), u13);                 
               " %V" = Get_From_String(Get(current_atom), u12);                 
            }                                                                     
                                                                                  
}


macro Out_Single_Crystal_Details_X(file)
   {
      phase_out file load out_record out_fmt out_eqn
      {
          " %4.0f" = H;
          " %4.0f" = K;
          " %4.0f" = L;
          " %11.4f" = Ycalc;
          " %11.4f" = Yobs;
          " %11.4f\n" = Sqrt(SigmaYobs/40800.)*(Yobs - Ycalc);
      }
   }
   
macro Out_Single_Crystal_Details_N(file)
   {
      phase_out file load out_record out_fmt out_eqn
      {
          " %4.0f" = H;
          " %4.0f" = K;
          " %4.0f" = L;
          " %11.4f" = Ycalc;
          " %11.4f" = Yobs;
          " %11.4f\n" = Sqrt(SigmaYobs/100000)*(Yobs - Ycalc);
      }
   }
