# Supplementary material for: Use of a miniature diamond-anvil cell in a joint X-ray and neutron high-pressure study on copper sulfate pentahydrate
Source: IUCrJ. 2021 Nov 20;9(Pt 1):73–85. doi: 10.1107/S2052252521010708 (PMC8733890; doi:10.1107/S2052252521010708)
Supplement: Supplementary file 2 [file m-09-00073-sup2.zip › cif2taZ.out]

'Input file for Topas Academic. [Version 6]

r_wp  16.9226123          																	'Overall R-factors etc.                      
r_p   20.8501435                               
gof   1.01381955                                
                                                   
do_errors
                                                  
                                                   				
SHELX_HKL4(weighted_n)                               				'neutron data
r_wp  17.5640843                                            'R-factors etc for neutron data 
r_p   24.7023926                                 
gof   1.06257393


	neutron_data
   lam ymin_on_ymax 0.0001
   Lam_recs
   {
      1.000  0.780  0.2695  
   }
 
                                        
	weighting =  SigmaYobs/100000.;                           'weights were written out from Crystals time 100000
	recal_weighting_on_iter                                   'to avoid loss of precision and put into the .hkl
                                                            'in place of sigma(Fo**2)                                                   
                                                   
str  
	a              5.95230            
	b              6.10010            
	c              10.64700            
	al             77.30801            
	be             82.35300            
	ga             72.64000            
	volume         359.016
	space_group    "P-1 "
	scale          100                                        'Fo**2 output from Crystals with the weights
	                                                          'Crystals outputs the values on an absolute scale
	                                                          'but the scattering lengths embedded in Topas 
	                                                          'differ by a factor of 10.  
	  

                                                                                  'note adps are given symbols below
                                                                                  'so they can be linked with the parameters
                                                                                  'used to model the X-ray data
                                                   
site Cu1  x  0.50000          y  1.00000          z  0.50000          occ  Cu 1   ADPs  {  nu11Cu1   0.02216`_0.00139 nu22Cu1   0.01520`_0.00117 nu33Cu1   0.01868`_0.00069 nu12Cu1  -0.00619`_0.00096 nu13Cu1  -0.00229`_0.00076 nu23Cu1  -0.00218`_0.00070 }    
site Cu2  x  0.50000          y  0.50000          z  1.00000          occ  Cu 1   ADPs  {  nu11Cu2   0.02515`_0.00143 nu22Cu2   0.01529`_0.00118 nu33Cu2   0.02005`_0.00070 nu12Cu2  -0.00296`_0.00098 nu13Cu2   0.00422`_0.00072 nu23Cu2  -0.00460`_0.00067 }    
site S1   x  0.12561`_0.00057 y  0.98604`_0.00050 z  0.78653`_0.00014 occ  S  1   ADPs  {  nu11S1    0.02652`_0.00238 nu22S1    0.01540`_0.00188 nu33S1    0.01652`_0.00075 nu12S1    0.00261`_0.00180 nu13S1    0.00167`_0.00104 nu23S1   -0.00146`_0.00093 } 
site O1   x  0.34679`_0.00087 y  0.81439`_0.00081 z  0.42647`_0.00042 occ  O  1   ADPs  {  nu11O1    0.03609`_0.00304 nu22O1    0.02792`_0.00272 nu33O1    0.02701`_0.00198 nu12O1   -0.01181`_0.00201 nu13O1   -0.01166`_0.00210 nu23O1   -0.00410`_0.00191 } 
site O2   x  0.65059`_0.00081 y  0.70967`_0.00073 z  0.61780`_0.00034 occ  O  1   ADPs  {  nu11O2    0.02409`_0.00280 nu22O2    0.02259`_0.00251 nu33O2    0.02392`_0.00194 nu12O2   -0.00555`_0.00173 nu13O2   -0.00564`_0.00197 nu23O2   -0.00053`_0.00186 }
site O3   x  0.17108`_0.00125 y  1.09227`_0.00103 z  0.65135`_0.00042 occ  O  1   ADPs  {  nu11O3    0.02311`_0.00231 nu22O3    0.02561`_0.00247 nu33O3    0.02023`_0.00161 nu12O3   -0.00367`_0.00169 nu13O3    0.00032`_0.00163 nu23O3    0.00277`_0.00161 }
site O4   x  0.13623`_0.00263 y  1.14161`_0.00188 z  0.87279`_0.00095 occ  O  1   ADPs  {  nu11O4    0.02243`_0.00237 nu22O4    0.02956`_0.00259 nu33O4    0.03170`_0.00207 nu12O4   -0.00509`_0.00168 nu13O4    0.00109`_0.00177 nu23O4   -0.00761`_0.00188 } 
site O5   x -0.11664`_0.00163 y  0.95396`_0.00268 z  0.80237`_0.00106 occ  O  1   ADPs  {  nu11O5    0.02362`_0.00242 nu22O5    0.03226`_0.00261 nu33O5    0.02736`_0.00190 nu12O5   -0.00405`_0.00182 nu13O5   -0.00263`_0.00178 nu23O5   -0.00722`_0.00182 }
site O6   x  0.29614`_0.00142 y  0.75369`_0.00104 z  0.81791`_0.00064 occ  O  1   ADPs  {  nu11O6    0.02889`_0.00269 nu22O6    0.02223`_0.00242 nu33O6    0.02285`_0.00176 nu12O6    0.00318`_0.00172 nu13O6   -0.00133`_0.00180 nu23O6    0.00388`_0.00167 } 
site O7   x  0.79652`_0.00080 y  0.53260`_0.00082 z  0.90617`_0.00040 occ  O  1   ADPs  {  nu11O7    0.02469`_0.00276 nu22O7    0.01794`_0.00260 nu33O7    0.04541`_0.00248 nu12O7   -0.00435`_0.00174 nu13O7    0.00978`_0.00197 nu23O7   -0.00526`_0.00191 } 
site O8   x  0.51890`_0.00086 y  0.24314`_0.00081 z  0.91582`_0.00041 occ  O  1   ADPs  {  nu11O8    0.02806`_0.00298 nu22O8    0.02487`_0.00261 nu33O8    0.05187`_0.00267 nu12O8   -0.00363`_0.00196 nu13O8    0.00040`_0.00215 nu23O8   -0.02446`_0.00214 } 
site O9   x  1.13077`_0.00078 y  0.56588`_0.00081 z  0.62298`_0.00038 occ  O  1   ADPs  {  nu11O9    0.02711`_0.00272 nu22O9    0.02016`_0.00280 nu33O9    0.03233`_0.00206 nu12O9   -0.01072`_0.00172 nu13O9   -0.00076`_0.00197 nu23O9   -0.00127`_0.00189 } 
site H11  x  0.24753`_0.00245 y  0.90127`_0.00284 z  0.35528`_0.00134 occ  H  1   ADPs  {  nu11H11   0.03542`_0.00608 nu22H11   0.05443`_0.00785 nu33H11   0.06794`_0.00866 nu12H11  -0.01390`_0.00557 nu13H11  -0.03072`_0.00623 nu23H11  -0.00205`_0.00694 }  
site H12  x  0.27666`_0.00369 y  0.71704`_0.00267 z  0.48875`_0.00175 occ  H  1   ADPs  {  nu11H12   0.06659`_0.00835 nu22H12   0.06076`_0.00852 nu33H12   0.06803`_0.01118 nu12H12  -0.02868`_0.00718 nu13H12  -0.01075`_0.00769 nu23H12  -0.01930`_0.00810 } 
site H21  x  0.57302`_0.00244 y  0.69324`_0.00319 z  0.69963`_0.00148 occ  H  1   ADPs  {  nu11H21   0.06022`_0.00761 nu22H21   0.04090`_0.00742 nu33H21   0.05917`_0.00921 nu12H21  -0.00010`_0.00635 nu13H21  -0.01647`_0.00715 nu23H21  -0.01102`_0.00673 } 
site H22  x  0.82140`_0.00232 y  0.66644`_0.00308 z  0.62241`_0.00212 occ  H  1   ADPs  {  nu11H22   0.02746`_0.00572 nu22H22   0.03697`_0.00685 nu33H22   0.04496`_0.00755 nu12H22   0.00941`_0.00509 nu13H22  -0.00424`_0.00538 nu23H22  -0.00287`_0.00566 }
site H71  x  0.92763`_0.00252 y  0.39667`_0.00229 z  0.89444`_0.00136 occ  H  1   ADPs  {  nu11H71   0.02476`_0.00564 nu22H71   0.04251`_0.00719 nu33H71   0.07398`_0.00895 nu12H71   0.01549`_0.00534 nu13H71  -0.00787`_0.00612 nu23H71  -0.02338`_0.00652 }   
site H72  x  0.83889`_0.00398 y  0.67860`_0.00288 z  0.87665`_0.00152 occ  H  1   ADPs  {  nu11H72   0.05757`_0.00649 nu22H72   0.02135`_0.00558 nu33H72   0.03075`_0.00657 nu12H72  -0.01980`_0.00546 nu13H72  -0.00376`_0.00543 nu23H72   0.00533`_0.00502 }   
site H81  x  0.39204`_0.00242 y  0.19750`_0.00273 z  0.89846`_0.00136 occ  H  1   ADPs  {  nu11H81   0.02554`_0.00559 nu22H81   0.03355`_0.00653 nu33H81   0.09391`_0.01012 nu12H81  -0.00988`_0.00509 nu13H81  -0.00298`_0.00605 nu23H81  -0.03476`_0.00651 }   
site H82  x  0.66765`_0.00266 y  0.14085`_0.00284 z  0.88292`_0.00151 occ  H  1   ADPs  {  nu11H82   0.02521`_0.00573 nu22H82   0.03360`_0.00656 nu33H82   0.06823`_0.00864 nu12H82   0.00475`_0.00487 nu13H82   0.00685`_0.00544 nu23H82  -0.02580`_0.00619 }   
site H91  x  1.17326`_0.00443 y  0.39406`_0.00261 z  0.63168`_0.00120 occ  H  1   ADPs  {  nu11H91   0.06500`_0.00734 nu22H91   0.03491`_0.00712 nu33H91   0.04123`_0.00698 nu12H91  -0.02833`_0.00617 nu13H91  -0.01736`_0.00596 nu23H91   0.00123`_0.00564 }  
site H92  x  1.20166`_0.00311 y  0.59004`_0.00332 z  0.69414`_0.00156 occ  H  1   ADPs  {  nu11H92   0.11635`_0.01090 nu22H92   0.03594`_0.00689 nu33H92   0.04076`_0.00789 nu12H92  -0.02956`_0.00706 nu13H92  -0.02785`_0.00781 nu23H92  -0.00595`_0.00601 }  


     prm dsothree  1.46829`_0.00367                         'S-O bond distances
     prm dsofour   1.47721`_0.00626
     prm dsofive   1.49508`_0.00653
     prm dsosix    1.47461`_0.00352
     
     prm dohoneone      0.97993`_0.01396                    'O-H distances (neutron)
     prm dohonetwo      0.93156`_0.01639
     prm dohtwoone      0.92977`_0.01542
     prm dohtwotwo      0.97634`_0.01213
     prm dohsevenone    0.97244`_0.01166
     prm dohseventwo    0.97239`_0.01253
     prm doheightone    0.93118`_0.01363
     prm doheighttwo    0.98986`_0.01121
     prm dohnineone     0.98815`_0.01422
     prm dohninetwo     0.97219`_0.01462

     
     rigid                             
     load z_matrix                                          'Note angles and torsions are assinged symbols here
     {                                 
     S1
     O3   S1   =dsothree;
     O6   S1   =dsosix;    O3 SA1  109.68587`_0.20440
     O4   S1   =dsofour;   O3 SA2  110.20976`_0.35063 O6 ST1  123.29044`_0.50933
     O5   S1   =dsofive;   O3 SA3  108.21645`_0.30232 O6 ST2  -117.80561`_0.51022
     }  
     
     
     rotate Srotx -16.40200`_0.30181 min -180   max 180 qx 1      'orientation parameters for the sulfate
     rotate Sroty -173.84967`_0.16553 min -180  max 180 qy 1 
     rotate Srotz -58.13520`_0.35265 min -180   max 180 qz 1 
                                  
     translate                    
        ta  Sx  0.12561`_0.00057                                  'position of sulfate
        tb  Sy  0.98604`_0.00050
        tc  Sz  0.78653`_0.00014

   

     rigid                             														'Water molecule based on O1
     load z_matrix                     
     {                                 
     O1
     H11 O1  =dohoneone;
     H12 O1  =dohonetwo;  H11 AW1  113.63523`_1.12314 min 100 max 115
     }  
     
     rotate W1rotx -326.32109`_0.71592 min -360 max 360 qx 1      'orientation parameters for water based on O1
     rotate W1roty  154.74592`_0.82861 min -360 max 360 qy 1  
     rotate W1rotz  203.14989`_0.99094 min -360 max 360 qz 1 
                                  
     translate                    
        ta  W1x  0.34679`_0.00087                                 'position of water molecule based on O1 etc
        tb  W1y  0.81439`_0.00081    
        tc  W1z  0.42647`_0.00042


     rigid                             
     load z_matrix                     
     {                                 
     O2
     H21 O2  =dohtwoone;
     H22 O2  =dohtwotwo;  H21 AW2  111.38942`_1.02419 min 100 max 115
     }  
     
     rotate W2rotx -181.95036`_1.05609 min -360 max 360   qx 1     
     rotate W2roty  155.82091`_0.75214 min -360 max 360   qy 1     
     rotate W2rotz  344.89080`_0.92865 min -360 max 360   qz 1        
                                  
     translate                    
        ta  W2x  0.65059`_0.00081  
        tb  W2y  0.70967`_0.00073  
        tc  W2z  0.61780`_0.00034

        
        
     rigid                             
     load z_matrix                     
     {                                 
     O7
     H71 O7  =dohsevenone;
     H72 O7  =dohseventwo;  H71 AW7  112.47211`_1.07583 min 100 max 115
     }  
     
     rotate  W7rotx -277.80694`_0.85868 min -360 max 360   qx 1     
     rotate  W7roty -156.91574`_0.86941 min -360 max 360   qy 1     
     rotate  W7rotz  35.43603`_0.86908  min -360 max 360   qz 1   
                                  
     translate                    
        ta W7x   0.79652`_0.00080 
        tb W7y   0.53260`_0.00082 
        tc W7z   0.90617`_0.00040

        
          
     rigid                             
     load z_matrix                     
     {                                 
     O8
     H81 O8  =doheightone;
     H82 O8  =doheighttwo;  H81 AW8  109.18079`_0.98811 min 100 max 115
     }  
     
     rotate  W8rotx -102.36599`_0.90992 min -360 max 360    qx 1     
     rotate  W8roty -25.58055`_0.82609  min -360 max 360    qy 1     
     rotate  W8rotz  114.61563`_0.73088 min -360 max 360    qz 1     
                                  
     translate                    
        ta  W8x   0.51890`_0.00086
        tb  W8y   0.24314`_0.00081
        tc  W8z   0.91582`_0.00041

        

     rigid                             
     load z_matrix                     
     {                                 
     O9
     H91 O9  =dohnineone;
     H92 O9  =dohninetwo;  H91 AW9  104.41211`_0.87847 min 100 max 115
     }  
     
     rotate W9rotx -261.11707`_1.14331 min -360 max 360 qx 1     
     rotate W9roty  126.25105`_0.93748 min -360 max 360 qy 1     
     rotate W9rotz  4.41735`_1.08578   min -360 max 360 qz 1   
                                  
     translate                    
        ta  W9x   1.13077`_0.00078
        tb  W9y   0.56588`_0.00081
        tc  W9z   0.62298`_0.00038


Out_CIFADP_STR(TA_cuso_N.cif) 
Out_Single_Crystal_Details_N(TA_cuso_N.details)


SHELX_HKL4(weighted_x)                                      'X-ray data              
r_wp  15.854654                            
r_p   11.1196747                             
gof   1.17161422

	MoKa2(0.001)                                              
	weighting =  SigmaYobs/40800.;                            'see note above about export of weights from Crystals
	recal_weighting_on_iter                           
                                                   
                                                   
str  
	a                5.95230
	b                6.10010
	c                10.64700
	al !al           77.30801
	be !be           82.35300
	ga !ga           72.64000
	volume           359.016
	space_group      "P-1 "
	scale            1                                        'see note above about export of Fo**2 from Crystals.
	  

 prm  q11  1.00503`_0.02760                                 'Parameters for Blessing's models for comparing X and N ADPs
 prm  q22 =q11;             
 prm  q33 =q11;             
 prm  q12 =q11;             
 prm  q13 =q11;             
 prm  q23 =q11;             

 prm  !dU11  0
 prm  !dU22  0
 prm  !dU33  0
 prm  !dU12  0
 prm  !dU13  0
 prm  !dU23  0
                                                                                 'ADPs linked to values used to model the neutron 
                                                                                 'data using Blessing's models.
                                                                                 'The coding allows all four of Blessing's models
                                                                                 'to be tested by refinining or fixing the 
                                                                                 'values of qij and dUij above.
                                                              
site Cu1 x  0.50000          y  1.00000          z  0.50000          occ  Cu 1   ADPs  {  =q11*nu11Cu1 + dU11;:   0.02227`_0.00153 =q22*nu22Cu1+ dU22;:   0.01528`_0.00125 =q33*nu33Cu1+ dU33;:   0.01877`_0.00086 =q12*nu12Cu1+ dU12;: -0.00622`_0.00098 =q13*nu13Cu1+ dU13;:  -0.00231`_0.00077 =q23*nu23Cu1+ dU23;: -0.00219`_0.00071 }    
site Cu2 x  0.50000          y  0.50000          z  1.00000          occ  Cu 1   ADPs  {  =q11*nu11Cu2 + dU11;:   0.02528`_0.00160 =q22*nu22Cu2+ dU22;:   0.01537`_0.00126 =q33*nu33Cu2+ dU33;:   0.02015`_0.00090 =q12*nu12Cu2+ dU12;: -0.00297`_0.00099 =q13*nu13Cu2+ dU13;:   0.00424`_0.00074 =q23*nu23Cu2+ dU23;: -0.00462`_0.00069 }    
site S1  x  0.12561`_0.00057 y  0.98604`_0.00050 z  0.78653`_0.00014 occ  S  1   ADPs  {  =q11*nu11S1  + dU11;:   0.02666`_0.00250 =q22*nu22S1 + dU22;:   0.01548`_0.00194 =q33*nu33S1 + dU33;:   0.01660`_0.00088 =q12*nu12S1 + dU12;:  0.00262`_0.00181 =q13*nu13S1 + dU13;:   0.00168`_0.00105 =q23*nu23S1 + dU23;: -0.00147`_0.00093 } 
site O1  x  0.34679`_0.00087 y  0.81439`_0.00081 z  0.42647`_0.00042 occ  O  1   ADPs  {  =q11*nu11O1  + dU11;:   0.03628`_0.00321 =q22*nu22O1 + dU22;:   0.02806`_0.00284 =q33*nu33O1 + dU33;:   0.02714`_0.00212 =q12*nu12O1 + dU12;: -0.01187`_0.00204 =q13*nu13O1 + dU13;:  -0.01172`_0.00213 =q23*nu23O1 + dU23;: -0.00412`_0.00192 } 
site O2  x  0.65059`_0.00081 y  0.70967`_0.00073 z  0.61780`_0.00034 occ  O  1   ADPs  {  =q11*nu11O2  + dU11;:   0.02421`_0.00289 =q22*nu22O2 + dU22;:   0.02270`_0.00260 =q33*nu33O2 + dU33;:   0.02404`_0.00206 =q12*nu12O2 + dU12;: -0.00558`_0.00174 =q13*nu13O2 + dU13;:  -0.00567`_0.00199 =q23*nu23O2 + dU23;: -0.00054`_0.00187 } 
site O3  x  0.17108`_0.00125 y  1.09227`_0.00103 z  0.65135`_0.00042 occ  O  1   ADPs  {  =q11*nu11O3  + dU11;:   0.02322`_0.00240 =q22*nu22O3 + dU22;:   0.02573`_0.00258 =q33*nu33O3 + dU33;:   0.02033`_0.00171 =q12*nu12O3 + dU12;: -0.00369`_0.00170 =q13*nu13O3 + dU13;:   0.00032`_0.00164 =q23*nu23O3 + dU23;:  0.00278`_0.00162 } 
site O4  x  0.13623`_0.00263 y  1.14161`_0.00188 z  0.87279`_0.00095 occ  O  1   ADPs  {  =q11*nu11O4  + dU11;:   0.02255`_0.00246 =q22*nu22O4 + dU22;:   0.02971`_0.00273 =q33*nu33O4 + dU33;:   0.03186`_0.00226 =q12*nu12O4 + dU12;: -0.00511`_0.00169 =q13*nu13O4 + dU13;:   0.00110`_0.00178 =q23*nu23O4 + dU23;: -0.00765`_0.00190 }
site O5  x -0.11664`_0.00163 y  0.95396`_0.00268 z  0.80237`_0.00106 occ  O  1   ADPs  {  =q11*nu11O5  + dU11;:   0.02373`_0.00252 =q22*nu22O5 + dU22;:   0.03243`_0.00277 =q33*nu33O5 + dU33;:   0.02750`_0.00206 =q12*nu12O5 + dU12;: -0.00407`_0.00183 =q13*nu13O5 + dU13;:  -0.00264`_0.00179 =q23*nu23O5 + dU23;: -0.00725`_0.00184 } 
site O6  x  0.29614`_0.00142 y  0.75369`_0.00104 z  0.81791`_0.00064 occ  O  1   ADPs  {  =q11*nu11O6  + dU11;:   0.02904`_0.00282 =q22*nu22O6 + dU22;:   0.02234`_0.00250 =q33*nu33O6 + dU33;:   0.02296`_0.00187 =q12*nu12O6 + dU12;:  0.00319`_0.00173 =q13*nu13O6 + dU13;:  -0.00133`_0.00181 =q23*nu23O6 + dU23;:  0.00390`_0.00168 } 
site O7  x  0.79652`_0.00080 y  0.53260`_0.00082 z  0.90617`_0.00040 occ  O  1   ADPs  {  =q11*nu11O7  + dU11;:   0.02482`_0.00286 =q22*nu22O7 + dU22;:   0.01803`_0.00266 =q33*nu33O7 + dU33;:   0.04564`_0.00279 =q12*nu12O7 + dU12;: -0.00437`_0.00175 =q13*nu13O7 + dU13;:   0.00983`_0.00200 =q23*nu23O7 + dU23;: -0.00529`_0.00193 } 
site O8  x  0.51890`_0.00086 y  0.24314`_0.00081 z  0.91582`_0.00041 occ  O  1   ADPs  {  =q11*nu11O8  + dU11;:   0.02820`_0.00310 =q22*nu22O8 + dU22;:   0.02499`_0.00271 =q33*nu33O8 + dU33;:   0.05213`_0.00304 =q12*nu12O8 + dU12;: -0.00365`_0.00197 =q13*nu13O8 + dU13;:   0.00040`_0.00216 =q23*nu23O8 + dU23;: -0.02459`_0.00225 } 
site O9  x  1.13077`_0.00078 y  0.56588`_0.00081 z  0.62298`_0.00038 occ  O  1   ADPs  {  =q11*nu11O9  + dU11;:   0.02725`_0.00283 =q22*nu22O9 + dU22;:   0.02026`_0.00287 =q33*nu33O9 + dU33;:   0.03250`_0.00225 =q12*nu12O9 + dU12;: -0.01078`_0.00175 =q13*nu13O9 + dU13;:  -0.00076`_0.00198 =q23*nu23O9 + dU23;: -0.00128`_0.00190 } 
site H11 x  0.25733`_0.00376 y  0.89270`_0.00370 z  0.36231`_0.00249 occ  H  1   ADPs  {  =q11*nu11H11 + dU11;:   0.03559`_0.00618 =q22*nu22H11+ dU22;:   0.05470`_0.00803 =q33*nu33H11+ dU33;:   0.06828`_0.00890 =q12*nu12H11+ dU12;: -0.01397`_0.00561 =q13*nu13H11+ dU13;:  -0.03087`_0.00632 =q23*nu23H11+ dU23;: -0.00206`_0.00697 }  
site H12 x  0.28394`_0.00403 y  0.72714`_0.00397 z  0.48229`_0.00256 occ  H  1   ADPs  {  =q11*nu11H12 + dU11;:   0.06693`_0.00859 =q22*nu22H12+ dU22;:   0.06107`_0.00873 =q33*nu33H12+ dU33;:   0.06837`_0.01139 =q12*nu12H12+ dU12;: -0.02883`_0.00726 =q13*nu13H12+ dU13;:  -0.01081`_0.00774 =q23*nu23H12+ dU23;: -0.01939`_0.00815 }  
site H21 x  0.58109`_0.00335 y  0.69495`_0.00292 z  0.69112`_0.00296 occ  H  1   ADPs  {  =q11*nu11H21 + dU11;:   0.06053`_0.00783 =q22*nu22H21+ dU22;:   0.04110`_0.00754 =q33*nu33H21+ dU33;:   0.05947`_0.00940 =q12*nu12H21+ dU12;: -0.00010`_0.00638 =q13*nu13H21+ dU13;:  -0.01655`_0.00720 =q23*nu23H21+ dU23;: -0.01107`_0.00677 } 
site H22 x  0.80449`_0.00561 y  0.67072`_0.00309 z  0.62195`_0.00192 occ  H  1   ADPs  {  =q11*nu11H22 + dU11;:   0.02760`_0.00580 =q22*nu22H22+ dU22;:   0.03716`_0.00696 =q33*nu33H22+ dU33;:   0.04519`_0.00769 =q12*nu12H22+ dU12;:  0.00945`_0.00512 =q13*nu13H22+ dU13;:  -0.00426`_0.00540 =q23*nu23H22+ dU23;: -0.00288`_0.00569 }
site H71 x  0.91460`_0.00461 y  0.41019`_0.00465 z  0.89561`_0.00128 occ  H  1   ADPs  {  =q11*nu11H71 + dU11;:   0.02488`_0.00570 =q22*nu22H71+ dU22;:   0.04272`_0.00732 =q33*nu33H71+ dU33;:   0.07436`_0.00922 =q12*nu12H71+ dU12;:  0.01557`_0.00538 =q13*nu13H71+ dU13;:  -0.00791`_0.00616 =q23*nu23H71+ dU23;: -0.02349`_0.00659 }   
site H72 x  0.83468`_0.00383 y  0.66409`_0.00517 z  0.87958`_0.00165 occ  H  1   ADPs  {  =q11*nu11H72 + dU11;:   0.05786`_0.00671 =q22*nu22H72+ dU22;:   0.02146`_0.00564 =q33*nu33H72+ dU33;:   0.03091`_0.00665 =q12*nu12H72+ dU12;: -0.01990`_0.00551 =q13*nu13H72+ dU13;:  -0.00378`_0.00546 =q23*nu23H72+ dU23;:  0.00536`_0.00504 }   
site H81 x  0.40521`_0.00462 y  0.20224`_0.00287 z  0.90027`_0.00135 occ  H  1   ADPs  {  =q11*nu11H81 + dU11;:   0.02566`_0.00567 =q22*nu22H81+ dU22;:   0.03372`_0.00663 =q33*nu33H81+ dU33;:   0.09438`_0.01050 =q12*nu12H81+ dU12;: -0.00993`_0.00512 =q13*nu13H81+ dU13;:  -0.00300`_0.00608 =q23*nu23H81+ dU23;: -0.03494`_0.00661 }   
site H82 x  0.65312`_0.00507 y  0.15084`_0.00401 z  0.88614`_0.00169 occ  H  1   ADPs  {  =q11*nu11H82 + dU11;:   0.02534`_0.00580 =q22*nu22H82+ dU22;:   0.03377`_0.00665 =q33*nu33H82+ dU33;:   0.06858`_0.00888 =q12*nu12H82+ dU12;:  0.00478`_0.00490 =q13*nu13H82+ dU13;:   0.00689`_0.00547 =q23*nu23H82+ dU23;: -0.02592`_0.00626 }   
site H91 x  1.16910`_0.00421 y  0.41087`_0.00571 z  0.63083`_0.00112 occ  H  1   ADPs  {  =q11*nu11H91 + dU11;:   0.06533`_0.00759 =q22*nu22H91+ dU22;:   0.03509`_0.00722 =q33*nu33H91+ dU33;:   0.04144`_0.00711 =q12*nu12H91+ dU12;: -0.02847`_0.00626 =q13*nu13H91+ dU13;:  -0.01745`_0.00601 =q23*nu23H91+ dU23;:  0.00123`_0.00567 }  
site H92 x  1.19461`_0.00357 y  0.58764`_0.00310 z  0.68706`_0.00261 occ  H  1   ADPs  {  =q11*nu11H92 + dU11;:   0.11693`_0.01141 =q22*nu22H92+ dU22;:   0.03612`_0.00699 =q33*nu33H92+ dU33;:   0.04096`_0.00801 =q12*nu12H92+ dU12;: -0.02970`_0.00714 =q13*nu13H92+ dU13;:  -0.02799`_0.00789 =q23*nu23H92+ dU23;: -0.00598`_0.00604 }  


    prm delH  0.09669`_0.02923                              'Difference between neutron and Xray-derived O-H distances. 


     
     rigid                                                  'Note Z-matrix parameters are linked to the symbols defined
     load z_matrix                                          'above in the neutron section.
     {                                 
     S1
     O3   S1   =dsothree;
     O6   S1   =dsosix;    O3 =SA1;:  109.68587`_0.20440
     O4   S1   =dsofour;   O3 =SA2;:  110.20976`_0.35063 O6 =ST1;:  123.29044`_0.50933
     O5   S1   =dsofive;   O3 =SA3;:  108.21645`_0.30232 O6 =ST2;:  -117.80561`_0.51022
     }  
     
     rotate =Srotx;: -16.40200`_0.30181  min -180   max 180 qx 1  
     rotate =Sroty;: -173.84967`_0.16553 min -180   max 180 qy 1 
     rotate =Srotz;: -58.13520`_0.35265  min -180   max 180 qz 1 
                                  
     translate                    
        ta  =Sx;:  0.12561`_0.00057
        tb  =Sy;:  0.98604`_0.00050
        tc  =Sz;:  0.78653`_0.00014

   

     rigid                             
     load z_matrix                     
     {                                 
     O1
     H11 O1  =dohoneone-delH;                               '=value used for the neutron model - delH
     H12 O1  =dohonetwo-delH;  H11 =AW1;:  113.63523`_1.12314 min 100 max 115
     }  
     
     rotate =W1rotx;: -326.32109`_0.71592 min -360 max 360 qx 1  
     rotate =W1roty;:  154.74592`_0.82861 min -360 max 360 qy 1  
     rotate =W1rotz;:  203.14989`_0.99094 min -360 max 360 qz 1 
                                  
     translate                    
        ta  =W1x;:  0.34679`_0.00087 
        tb  =W1y;:  0.81439`_0.00081    
        tc  =W1z;:  0.42647`_0.00042


     rigid                             
     load z_matrix                     
     {                                 
     O2
     H21 O2  =dohtwoone-delH;
     H22 O2  =dohtwotwo-delH;  H21 =AW2;:  111.38942`_1.02419 min 100 max 115
     }  
     
     rotate =W2rotx;: -181.95036`_1.05609 min -360 max 360   qx 1     
     rotate =W2roty;:  155.82091`_0.75214 min -360 max 360   qy 1     
     rotate =W2rotz;:  344.89080`_0.92865 min -360 max 360   qz 1        
                                  
     translate                    
        ta  =W2x;:  0.65059`_0.00081  
        tb  =W2y;:  0.70967`_0.00073  
        tc  =W2z;:  0.61780`_0.00034

        
        
     rigid                             
     load z_matrix                     
     {                                 
     O7
     H71 O7  =dohsevenone-delH;
     H72 O7  =dohseventwo-delH;  H71 =AW7;:  112.47211`_1.07583 min 100 max 115
     }  
     
     rotate  =W7rotx;: -277.80694`_0.85868 min -360 max 360   qx 1     
     rotate  =W7roty;: -156.91574`_0.86941 min -360 max 360   qy 1     
     rotate  =W7rotz;:  35.43603`_0.86908  min -360 max 360   qz 1   
                                  
     translate                    
        ta =W7x;:   0.79652`_0.00080 
        tb =W7y;:   0.53260`_0.00082 
        tc =W7z;:   0.90617`_0.00040

        
        
     rigid                             
     load z_matrix                     
     {                                 
     O8
     H81 O8  =doheightone-delH;
     H82 O8  =doheighttwo-delH;  H81 =AW8;:  109.18079`_0.98811 min 100 max 115
     }  
     
     rotate  =W8rotx;: -102.36599`_0.90992 min -360 max 360    qx 1     
     rotate  =W8roty;: -25.58055`_0.82609  min -360 max 360    qy 1     
     rotate  =W8rotz;:  114.61563`_0.73088 min -360 max 360    qz 1     
                                  
     translate                    
        ta  =W8x;:   0.51890`_0.00086
        tb  =W8y;:   0.24314`_0.00081
        tc  =W8z;:   0.91582`_0.00041


        
     rigid                             
     load z_matrix                     
     {                                 
     O9
     H91 O9  =dohnineone-delH;
     H92 O9  =dohninetwo-delH;  H91 =AW9;:  104.41211`_0.87847 min 100 max 115
     }  
     
     rotate =W9rotx;: -261.11707`_1.14331 min -360 max 360 qx 1     
     rotate =W9roty;:  126.25105`_0.93748 min -360 max 360 qy 1     
     rotate =W9rotz;:  4.41735`_1.08578   min -360 max 360 qz 1   
                                  
     translate                    
        ta  =W9x;:   1.13077`_0.00078
        tb  =W9y;:   0.56588`_0.00081
        tc  =W9z;:   0.62298`_0.00038


Out_CIFADP_STR(TA_cuso_X.cif) 
Out_Single_Crystal_Details_X(TA_cuso_X.details)

'Some macros for outputting cif data:

macro Out_CIFADP_STR(file)                                                        
{                                                                                 
   out file                                                                       
      Out_String("\ndata_cuso_X_single_crystal")                               
      Out(Get(phase_name), "\n_chemical_name_mineral ")                         
      Out(Get(a), "\n_cell_length_a  %V")                                       
      Out(Get(b), "\n_cell_length_b  %V")                                       
      Out(Get(c), "\n_cell_length_c  %V")                                       
      Out(Get(al), "\n_cell_angle_alpha %V")                                    
      Out(Get(be), "\n_cell_angle_beta  %V")                                    
      Out(Get(ga), "\n_cell_angle_gamma %V")                                    
                                                                                  
                                                                                  
      Out_String("\nloop_\n_symmetry_equiv_pos_as_xyz")                         
      Out(Get(sp_xyzs_txt),  "%s")                                              
                                                                                  
      Out_String("\nloop_")                                                     
         Out_String("\n_atom_site_label")                                       
         Out_String("\n_atom_site_type_symbol")                                 
         Out_String("\n_atom_site_symmetry_multiplicity")                       
         Out_String("\n_atom_site_fract_x")                                     
         Out_String("\n_atom_site_fract_y")                                     
         Out_String("\n_atom_site_fract_z")                                     
         Out_String("\n_atom_site_occupancy")                                   
         Out_String("\n_atom_site_B_iso_or_equiv")                              
         atom_out file append                                                     
            load out_record out_fmt out_eqn                                       
            {                                                                     
               "\n%s" = Get_From_String(Get(current_atom), site);               
               " %s" = Get_From_String(Get(current_atom), atom);                
               " %3.0f" = Get_From_String(Get(current_atom), num_posns);        
               " %V" = Get_From_String(Get(current_atom), x);                   
               " %V" = Get_From_String(Get(current_atom), y);                   
               " %V" = Get_From_String(Get(current_atom), z);                   
               " %V" = Get_From_String(Get(current_atom), occ);                 
               " %V" = Get_From_String(Get(current_atom), beq);                 
            }                                                                     
       out file append                                                            
       Out_String("\nloop_")                                                    
          Out_String("\n_atom_site_aniso_label")                                
          Out_String("\n_atom_site_aniso_U_11")                                 
          Out_String("\n_atom_site_aniso_U_22")                                 
          Out_String("\n_atom_site_aniso_U_33")                                 
          Out_String("\n_atom_site_aniso_U_23")                                 
          Out_String("\n_atom_site_aniso_U_13")                                 
          Out_String("\n_atom_site_aniso_U_12")                                 
          atom_out file append                                                    
            load out_record out_fmt out_eqn                                       
            {                                                                     
               "\n%s" = Get_From_String(Get(current_atom), site);               
               " %V" = Get_From_String(Get(current_atom), u11);                 
               " %V" = Get_From_String(Get(current_atom), u22);                 
               " %V" = Get_From_String(Get(current_atom), u33);                 
               " %V" = Get_From_String(Get(current_atom), u23);                 
               " %V" = Get_From_String(Get(current_atom), u13);                 
               " %V" = Get_From_String(Get(current_atom), u12);                 
            }                                                                     
                                                                                  
}


macro Out_Single_Crystal_Details_X(file)
   {
      phase_out file load out_record out_fmt out_eqn
      {
          " %4.0f" = H;
          " %4.0f" = K;
          " %4.0f" = L;
          " %11.4f" = Ycalc;
          " %11.4f" = Yobs;
          " %11.4f\n" = Sqrt(SigmaYobs/40800.)*(Yobs - Ycalc);
      }
   }
   
macro Out_Single_Crystal_Details_N(file)
   {
      phase_out file load out_record out_fmt out_eqn
      {
          " %4.0f" = H;
          " %4.0f" = K;
          " %4.0f" = L;
          " %11.4f" = Ycalc;
          " %11.4f" = Yobs;
          " %11.4f\n" = Sqrt(SigmaYobs/100000)*(Yobs - Ycalc);
      }
   }
C_matrix_normalized
{
                             1   2   3   4   5   6   7   8   9  10  11  12  13  14  15  16  17  18  19  20  21  22  23  24  25  26  27  28  29  30  31  32  33  34  35  36  37  38  39  40  41  42  43  44  45  46  47  48  49  50  51  52  53  54  55  56  57  58  59  60  61  62  63  64  65  66  67  68  69  70  71  72  73  74  75  76  77  78  79  80  81  82  83  84  85  86  87  88  89  90  91  92  93  94  95  96  97  98  99 100 101 102 103 104 105 106 107 108 109 110 111 112 113 114 115 116 117 118 119 120 121 122 123 124 125 126 127 128 129 130 131 132 133 134 135 136 137 138 139 140 141 142 143 144 145 146 147 148 149 150 151 152 153 154 155 156 157 158 159 160 161 162 163 164 165 166 167 168 169 170 171 172 173 174 175 176 177 178 179 180 181 182 183 184 185 186 187 188 189 190 191 192 193 194
nu11Cu1                1:  100 -19   3  29   4 -13  25  -8  11  -9  -3 -13  10  -2   6  -3  -8  -9  -4  -2  13   0  12  -5   1  -5   5  -6   1   2   4   5   5  -5  -1   0   2   5   7  -3  -4  -5  -0   5   8  -7  -0  -2  15   0   3   0  -3   0  -4   4   7  -9   0  -3   1   5   7  -4  -2  -4  -1   5   6 -12  -6   0   1  -1   2   0  -4  -5   0  -2  -3   7  -0   0   2  -4  -1   2  -4  -0   2  -0  -2   1  -1   4   3   0  -3  -6   6   0   0  -1   0  -1  -3   3   1  -1  -0  -6   3   2  -1  -3  -2   3  -0   2   1   1   2  -3  -4  -2  -0   0  -1  -1   0   0  -4  -2  -2   2  -4   1   3   0  -5  -2   2   0  -0   0  -5   7   0  -2   1   4  -4  -0   2   4   0   5  -1   2  -1   4  -5   9   2  -2  -5  -0  -4   1  -2   2  -4   4   6   4   0  -3  -3  -2   3   4  -0   2   1  -0   3   1   4  -6   1  -1 -23  -0
nu22Cu1                2:  -19 100  -6  35 -21  -6  -8  14  10  -8  -4 -10  -1  13   5   2  -5  -8   8   7 -10 -10  -9  12   1   3   8 -10   4  -3  -1   0   4  -2  -2  -3   4   5   5  -3  -3  -7   3  -2   4  -2  -1  -3   2  -1   6   2   2  -3   2  -1   4  -0  -4  -9   3   3   5  -6   1  -5  -1   3   2  -4  -0  -5  -2  -3   5   3  -3   2  -0   4   1  -1  -0  -3   4   4  -5  -4   2  -4   2   2  -4   1   1   0  -3  -0   0  -2  -4   1  -0   1  -2  -3   3  -1   1   2  -2  -3   2   2  -4  -1   2  -2  -0   5  -4   3   1  -0  -1   1   0   1  -3   0   1   3  -1  -0  -1  -3  -1   4   5  -0  -1 -11   1  -7   3   2   0   2   4  -4   3   3   5  -3   2   1   1   2   3   1  -1  -5   9  -4  -0  -3   3  -5   1   4  -1   2  -3   7   1   6   5   4   4  -0  -2  -7   3  -1  -3  -2   0   3   2  -3   0  -1 -15   0
nu33Cu1                3:    3  -6 100 -34  19  11   8  12  62 -24   3 -20   1  -1  54 -16   3  -5  16   2  28 -17  -6 -16   6   5  16  -5  -8  -4   4   8  18 -13  -3  -5   3  11  27 -12  -3 -14   9   6  28 -14  -1 -11  -4   3  23 -12  -6   1   7   0  29 -13   2 -13  -1  13  30 -14 -10 -19   8   3  26 -13  -2  -4   5  -2  -5  -1   2   2   4  -1  -9  -4   6   6  -1  -0 -14   2   4   2   1   0  -4   3   5  -4  -2   2  -2  -0  -1   1  -1  -4   5   1  -1   3  -5   5   1  -5  -0  -1  -2  -1  -3   2   4  -1   3  -7   1   3  -1   3   3  -0  -5   3  -4   4   1   3  -1  -1 -13   6  -7  -4  -5   9  11  -5   2  -5  -5  -1  -2   0   1  -0  -6   1  -1   2   2   6  -1  -4  -9   3  -2 -12  -3   6   3   4   2  -5   5  -1  -4   8   2  -2  -2   1   1   2   3  -4   6   7  -6   1   1  -3   2   2   4   4 -67  -8
nu12Cu1                4:   29  35 -34 100  -1   3  -9 -10 -31  20 -11   3   1   3 -25  17  -3   1  -4  -5 -18  11   8   6  -3 -12  -8  -1   7   5  -4  -3  -9   9   2   2  -4  -7 -13  14   1   5  -8  -5 -13   8   0   8  10  -1 -16  13   4  -1 -10   3 -15   6  -0   2   3 -11 -18  13   5  10 -13  -2 -12   4   0  -1  -6   3   6  -0  -3  -6  -5   2   7   7  -5  -8   3  -1   9  -2  -7  -0   1   0  -0  -1  -2   3   4  -4   0  -3   1  -0   0   1  -6  -2   1  -2   6  -5  -2  -2   4   3  -2   4   1  -5  -3   6  -4   8   2  -6  -6   0  -1   1   0  -2   4   2  -4  -6   1   1  -2  -3   5   2   3 -18  -7   2  -0   4   1   8   7  -5   4   7   4  -5   6   3   1   3   6  -0  -4  -5  -4   0   4  -8  -4  -4  -2   1  -2   3  -3   2   2   6   6  -2   1   1   2  -2  -2  -3   0  -1  -1   5   0  -2  -7   0  42   4
nu13Cu1                5:    4 -21  19  -1 100  62  -9  -8 -11  -4  21  17  -7  -8  -0  -5  18  13   6  -1  -2  -2  15 -15   4  -2  -9   5  -6   4  -0  -2  -2   2   6   3  -7  -2  -4   2   6   5  -2  -3  -3   3   5   2   0  -1  -9   2   1  -1   0  -4  -5   3   5   5   5  -6  -9   5  -3   1  -6   1  -7   2   1  -2  -1   4  -6  -6   5  -3   2  -6   2  -2  -1   4  -6   2   4   0  -1   0   1  -1   1  -1   1  -3   3  -2   2   0  -2  -1  -0  -0   2   0  -4  -3   1   1   1   0   0  -2  -2   4   1  -1  -4   3   0   1   1  -3  -5   3   2  -0   3   1  -0   0  -0  -0  -1   4 -14   5  -5   2   2  -2  -1   1  -1   0   1  -3  -1  -3  -1   0  -1   1  -1  -1   2   1   9 -11 -12   8  -9 -23   2   2  -3   3  -3  -5   2  -3  -3   2   2  -4   1  -4   3   1   1  -3  -0  -0   2   0  -2  -2  -1   2  -1   1  18  -8
nu23Cu1                6:  -13  -6  11   3  62 100  -9 -10 -10  -4  13  31  -5  -7  -3  -2  13  23   5   8 -13  -3   2 -11   3  -7  -7   5  -2   9  -2  -2  -1   3   5   3  -1  -6  -7   2   2  13  -2  -5  -4   3   1   5   0  -3  -5   3   2  -0   4  -6  -8   1   1  10   5  -7  -8   4  -6   4  -4   0 -10   2   0  -4  -1   3  -6  -4   5   1   1  -6   5  -4  -2   2  -6   3   5   1   0  -4   2   0  -1  -1   1  -4   0  -1   3  -1  -2  -1  -0  -0   2  -1  -2  -4  -1   3  -0   1   2  -3  -3   4   3  -3  -3   2  -1   2   1  -3  -3   3   1  -0   4   2  -1   1   0   1  -0   2 -12   1  -4  -0   0  -2  -2  -0  -0   3   0   1   3  -4   3   2   2  -3   0   2   2   3  10  -9 -12   1  -6 -28   1   3  -2   2  -2  -4   1  -3  -3   1   3  -1  -0  -3   4   3  -1  -4  -2  -1   3  -2  -3  -1  -2   0  -0   0  17 -10
nu11Cu2                7:   25  -8   8  -9  -9  -9 100 -12   8  36  24  -2  15  -7   9  -3   2  -3  10   1   2 -10 -14   2  -6   1  10 -10   0  -0   2   1   5 -10   0  -2  10  -1   4  -3  -2  -1  -3   4   5  -7   2  -3   8  -2   5  -2   2  -1   1   1   8  -4  -2  -5  -3   6   5  -6  -9  -6  -3   1   4  -9  -3  -2  -2   1   6   6  -6  -6   2   4  -3  -4   7  -3  -3   1  -1  -2  -2  -2  -2  -2   1   3  -0   2  -3  -1   3   5  -2  -0 -11   1   2   2  -4   1  -2   5   1  -7  -1   1   2  -1  -3   3   1   3  -4   0  -0   7   5  -3  -5   2  -2   2  -1   1   2   6  -7   0  -5  -2  -1  -2  -1   4   9  -5  -2  -0  -3  -4  -7   6  -5  -5  -5   6  -8  -4  -2   0  -1   0  -0  -9  -0   1   2   2  -5  -0  -5  -3   0  -4  -1   0   3  -3  -1   1  -1   1   3  -1   7   6  -4   2   2  -9   2  -1  -3  -0 -21  -2
nu22Cu2                8:   -8  14  12 -10  -8 -10 -12 100  -3  41 -17  -8  -8  15   6  -2  -4  -2  -1  -7  15   3  -3 -11  -1   2   3  -5  -3  -5   0  -1   4 -11  -2  -5   2   2   6  -5   1  -5   3  -1   7  -7   1  -5  -3  11   3  -7  -4  -2   6  -4   3  -7  -2  -7  -1   7   7  -6   1  -2   6  -6   8 -10  -1   1   3   5  -5  -0  -0   0   0  -1  -3   4   0  -1  -2  -6  -3   1   2   3   1  -6   1   1   2  -4  -2   6  -4  -2  -1   2   2   5  -5  -2   1   1  -4   0  -1  -1   1   1   2  -3  -1   5   2   1   1   1  -1   3  -3   4  -0   4  -3   0  -1   0  -3   2   3  -2  -1  -2  -1  -0  -3   4   4  -4  -1   0  -1  -2  -2   2   1  -1  -0   1   1   1  -3  -2  -2  -2  -0   3  -4   0  -3   8   2   8  -0  -4  -2  -2  -0   2   3  -0   2  -2  -1  -2   4  -1   5   7  -3   4   1   1   2  -2  -2   1 -17  -4
nu33Cu2                9:   11  10  62 -31 -11 -10   8  -3 100 -31  30  -5   7   1  51 -13  -0  -9   9   9  15 -16 -11  -6   5   3  26  -8  -4  -4   5   8  21 -13  -6  -4   6   9  27 -12  -8 -10   7   8  28 -13  -3 -12  -1  -1  30 -10  -5   4   7   1  26 -15   0 -12  -4  15  34 -16  -8 -19   8   8  20 -14  -7  -3   4  -6  -0   2  -1   4   4   0  -7  -4   6   4   2   1 -15   2   5  -2   1   1  -5   4   3  -2  -3   2  -1  -2   1   1  -1  -4   6  -1  -1   4  -3   5  -1  -5  -1  -1  -1  -4  -1   3   6  -4   1  -5  -1   3   3   1   2  -1  -3   2  -5   2   0   6  -4  -5  -6   5  -1  -4  -7  10  10  -7  -0  -2  -4  -2  -5   2  -2  -2  -5   4  -4  -3   1   5  -3   3  -0  -1   8  -2  -4   5   4   1   3  -2   2  -1  -2   8   2   1  -5   6   1  -1  -1  -1   5   1  -4  -0   4  -3   4  -0   3  -1 -72  -5
nu12Cu2               10:   -9  -8 -24  20  -4  -4  36  41 -31 100  -2  16  -2  -0 -20  10   2   6  -7  -8  -6  12  -4  -1 -11  -3  -7   0   2  -1  -5 -11  -7   3   2   1   2 -10 -11   7   5   7  -8  -6 -10   3   4   6   1   1 -12  10   3  -1  -1  -3 -14   4  -3   3  -3  -5 -15   8   3   8  -6 -11  -9   3   1   0  -3   9   2   3  -2  -7  -2   3   3   2  -1  -6  -3  -3   8  -4  -5   3  -2  -5   5  -0  -1  -1   0   0   1   3  -3  -0  -3   8  -6  -1  -1  -3  -2  -0  -2  -0   1   2   5   2  -0   2  -0   4  -3   5  -0   4   1  -1  -5   4  -0   1   2  -0   0   3   2   0   1  -7   0   1   4  -2  -2   2  -2   2   3  -3  -2   2  -3  -3   1   3  -2  -2  -1  -5   2  -2   2  -7  -3   2   1   2  -3   4  -2  -7  -2  -4   2  -5   2  -2   1  -2  -1  -1   3   1   2   4   0   3  -1  -3  -0  -1  -8   2  36   0
nu13Cu2               11:   -3  -4   3 -11  21  13  24 -17  30  -2 100  55   7   0   7   4  20   8   1   3 -12  -4  -4   5  -2  -2   3  -4   7   0   1   1   1  -2   3  -2   4  -2  -1   0   0   5  -2   2  -1  -2   1   2   2  -2   3   2   7   2   1  -3   3  -3   0  -1  -6   2   2  -1  -4  -2  -3   4  -3  -4  -6  -2  -3   1   5   2   0  -3   1  -0   4  -3   2  -2   0   1   1   0  -1  -4  -0  -2   0   2  -3  -1  -2   0   3   2   1  -1  -5  -0   5  -1  -3  -1  -0   3  -2  -1  -0  -1   3  -1   1   2  -1   1  -1   3  -1   2   2  -1  -3   0   0   2  -1   1   3   5  -5   1  -4  -3  -0   1  -1   2   3  -1  -4   2   4  -1  -2   2  -2  -2   1   2  -1  -3  -3   4   1   6  -0 -11  -0   1  -1   3  -1   1  -3  -2  -1  -3   1   1   1  -0  -2   4   1  -1  -1   2  -1  -0  -2  -0   1  -4   0  -2  -4   0  -4  -1
nu23Cu2               12:  -13 -10 -20   3  17  31  -2  -8  -5  16  55 100   1   1 -13  10   9  18  -5  -5 -18   7   3   6  -2  -5 -10   1   3   5  -2  -7  -5   5  -1   6  -1  -7  -7   6   2  10  -4  -6 -10   6   1   9   1  -1  -5   5   2   5  -2  -4  -9   4  -0   5  -1  -5 -12   5  -4  11  -6  -1 -11   2  -4   3  -4   7   3  -1   1  -5  -1  -2   6   1  -2  -2  -2   0   6   2  -2  -3  -1  -3   2   1  -1  -2  -0   2   3   1   0  -2  -3   2   2  -2  -2  -4   0   1  -2   4   1  -2   4   1  -0  -0  -1   1  -2   7  -1  -0   0  -3  -1   0   0  -1   2   0   5   3  -3   1   2  -7  -0   3   0  -2  -3  -2  -5   3   9  -4  -3   2  -5  -5   3   4  -2  -6  -6   0   2   5   0  -6  -6   5  -1   2  -2   3  -3  -4  -2  -1   3  -4  -1   1  -3  -2   3   1  -2   1  -1  -4  -3  -1   1  -2  -0  -1  -7  -1  29   0
nu11S1                13:   10  -1   1   1  -7  -5  15  -8   7  -2   7   1 100  13  -8  64  25  10   3  -0  -0  -3  -4   1   0  -0   5  -3   0   2   1  -0   1  -0   4  -1   2  -0   4   1 -11   1  -5   5   2   8   5 -10  14  -3   3   8  -0   2  -6  -1   4 -12  -6  -2   4  -0   5  -7   1  -3   2  -1   3  -3  -3  -0   1  -3   3   6  -3   4  -3   4   1   1  -1  -6   1  -1  -1  -2  -0   1  -7  -0   0   2  -1  -0   3   4  -5   8   3   2  -3  -6   4  -2  -7   5   4  -1  -5   5   1   5  -6  -0   1   2  -1  -2  -5  -0  -2   4   2  -3  -1  -1   4   4  -2  -2   6  -0  -2   6   1  -5   0   0  -6   4   2   2   6  -5  -0  -4  -0   7  -2  -4   1  -3  -5  -2   0   2   0   2  -0  -7  -1   4  -1  -0  -2  -1  -3  -0  -0  -0  -3   5   3  -2  -7   5   3  -2  -0   0  -3  -0   1   1   3  -7   3   3   4   0  -7   3
nu22S1                14:   -2  13  -1   3  -8  -7  -7  15   1  -0   0   1  13 100 -11  66   2  14  -3   5   1  -4  -1  -2  -0   1  -0  -2   2  -1  -1   1  -1  -2  -0  -3   2  -2   2  -4   0  -4   7   1  -3  -5  -8   6   7  -4   3   5   1  -1  -5  -1  -2  -7  -3  -3   0  -1  -2  -1   0   5   0   4   4  -3  -2  -5   2  -2   2   3  -4   7   0  -2   1   5  -7  -1   0  -1  -0  -1   2   2   1  -0  -1   1  -1  -3   4   2  -5   5  -0   4   2  -7   3  -1  -3   1   2  -2   0   4   0   4   0  -5  -1  -1  -3   3  -3   3  -2   4  -1  -1  -0   3   2   1  -2  -2  -0  -2  -3  -2   9  -5  -4   3  -3   4  -1  -3   1  -3   5  -2   5   4   7  -1   4  -6   2  -2  -4   3  -1   5  -0   3 -10   8  -2   4   1   0  -3  -1   1  -6  -3   3   7  -6  -4   5  -1  -3  -0   3   0  -4   1   0   4   1   1   6  -1  -1  -5   5
nu33S1                15:    6   5  54 -25  -0  -3   9   6  51 -20   7 -13  -8 -11 100 -17  34  20  10   2  20 -13  -9  -3   2   3  18  -7  -3  -1   3   5  22 -10  -3  -4   4  11  15 -10   1 -16  11   4  16 -13 -10  -7  -3   1  21  -8  -3   1   4   1  22  -7  -0 -13  -6  10  34 -12  -1 -16   7   4  20 -11  -2  -3   2  -3  -1   0   1   2   4   2  -8  -5   5   5   1   1 -12   2   4  -1   2   0  -4   2   1  -2  -2   2   0  -1   0  -0  -2  -2   3   1   1   2  -3   3  -0  -3  -3   1   0  -1  -1   2   4  -3   2  -6   1   3   0  -0   1  -1  -3   2  -1   2   4  -1  -1  -2  -7   7  -3  -3  -2   5   8  -3   3  -4  -1   5   2  -7   3   4  -1  -1   4   2   5   4  -3   1  -1   1   7  -2  -4   4   4   2   2  -2   6   1  -5   9  -1   3   0   5   0   1   1  -1   4   5  -6  -1   3  -2   3   0   5  -1 -53  -5
nu12S1                16:   -3   2 -16  17  -5  -2  -3  -2 -13  10   4  10  64  66 -17 100  18  23  -3  -1  -6   3  -2   2  -3  -2  -4   1   3   2  -3  -3  -6   6   4  -0  -1  -6  -5   4  -4   4  -1  -1  -9  10  -5   2  12  -6  -4  14   3   0 -12  -3  -6  -3  -6   0   1  -7  -7   4   5   6  -3  -0  -2   3  -2  -3   1  -0   3   4  -4   6  -3   2   4   4  -7  -6  -0  -1   5  -3  -1   3  -5   0   2   1  -2  -2   6   3  -5   9   1   3  -1  -8   2  -1  -5   2   6  -4  -3   8   1   6  -3  -1   1  -1  -5   1  -6   3  -2   5  -0  -4  -0   1   5   2  -1  -3   5  -4  -3   4   8  -8  -3   4  -1   2  -4   4   5  -4   7  -4   7   4   4  -2   8  -7   0  -2  -3   1   0   3  -1  -2  -8   7  -2   0  -1  -1  -5  -1  -1  -4  -3   2   6  -6  -6   4   1  -3  -1   3  -5  -4   3   0   3  -3   2   6   2  -2  20   7
nu13S1                17:   -8  -5   3  -3  18  13   2  -4  -0   2  20   9  25   2  34  18 100  66   2  -1  -3  -3   1   2  -2  -1   1   2   6   2   2  -2  -1   1   5  -3  -4   0  -3   1   2   2   5   5 -19  -8   2   2   1  -1  -5   5   9   4  -6   2  -3  -1   0  -6  -5  -2   7   0   9  -3   0  -1  -4  -1   4   4  -1  -2   4   2   0   3  -0   2   1  -3  -1  -2   2   1   1  -2   1   0  -1  -1   1  -2  -3  -1   4   2   2   4   0  -2  -3  -2   1   2  -3   0   3   0  -2   5  -4   2  -0   3   1   0  -1  -3  -0  -0   1   3  -1  -4  -4  -2   3   2   5   0   4  -7  -0   2  -4   4   3   0  -1  -4   1   3   5  -5   6   5   7  -7   6   6   7  -5   7   3   2   2   0  -0  -2  -2   3  -4  -2  -2   2  -2   1   1  -2   5  -1   6  -5   5   2   5   0  -1   0   2  -2   1  -2  -1   1  -2   2   1   5  -1   7  -2
nu23S1                18:   -9  -8  -5   1  13  23  -3  -2  -9   6   8  18  10  14  20  23  66 100  -3  -3  -2   1   1   4  -1  -2  -3   3   2   4   1  -4  -3   3  -0   5  -2  -3 -13   3   4   2  -1   5 -15  -2  -2   4   2  -2  -7   3   7   6  -5   2  -7   1  -2  -5  -3  -2   2   1   5   2  -0  -4  -7   2   3   9  -1   0   0   1   1   4  -0   1   2  -2  -2  -0  -1   0   4   0   2  -0  -1  -1   1  -2  -2  -1   3   2   2   5  -1  -3  -2  -1  -0   1  -1  -1   1   1   1   4  -1   0   1   2   1  -1  -2  -3  -0   2   2   2  -1  -6  -3  -2   3   1   6  -1   4  -5  -1  -1   0   3   4   1   3  -5  -0   1   5  -6   3   3   5  -3   4   4   4  -4   2   1  -0   1   1   1   0   0  -0  -3  -1  -1  -0  -0  -0   3  -6   3   0   5  -5   2   5   2  -0   0  -2   2  -1  -3   2  -1  -0  -1  -1   1   6   1  16   3
nu11O1                19:   -4   8  16  -4   6   5  10  -1   9  -7   1  -5   3  -3  10  -3   2  -3 100 -34 -15 -16  -9  -1   1  -1   7  -9  -1   1  -5   5   4  -5  -5  -1  -1   6   2   0  -7   4   6  -2   1  -8  -1  -2  -0   4   2  -7  -0  -2  -3   2   6  -3   2  -1 -13   8   4  -2  -1  -3  -8   9   7  -6   0   1 -15   2  13   3  -8 -11 -12  17  -3 -18  20  -9  -6   5  -1   1   1  -6   3  -3  -1   1  -1   1   4  -6  -2   9 -11   6  -9  -4   3   5  -2  -1   3   3   2  -2  -1  -5  -8  -0  -2   5  -2   1   2   3  -1  -2  -2   1   8   2  -2  -4  -1  -0  -3  -2   4  -3 -18  -3  -8  -5  -9   1  11   3  -3   4  -1   2   6   1   3  -2  -0  -3   4   2   1  -3  -0 -10 -11 -14  -0  -4   0   3   6   2  -1  -0   3   6 -10   9  -2   5  -0   3   0   0   6  -1   2  10  -4  -4  -1  -3   7  -7  -4  -1 -16  -6
nu22O1                20:   -2   7   2  -5  -1   8   1  -7   9  -8   3  -5  -0   5   2  -1  -1  -3 -34 100 -21  -5 -12 -23   4  -1   1   3  -1  -7   2  -9   5  -3   3   3   7  -5   7  -6   5  -9   0   1   7  -4   2  -1   1  -3   4   1  -0   2   1   0   2  -5  -4   0   7  -6   7   8  -7  -5   7 -10   1 -11   1  -1   3   3  -7   8  -4  13   8 -25   7   3 -15   9   3  -9  -2  -4   5   1   1   6  -2  -1   3  -6  -4   5   1  -3   1   1   2   4  -1   0   1  -1  -2   3  -3  -1  -1   5   3  -3  -1  -3   3   5  -2  -4   0   4   0   1  -4   1  -5   4   1   4  -1   3  -1   1  18 -12   5  -2  -2   5  -5  -4   6  -1  -0  -1   1  -2   2   4   2  -3  -1  -0   1   7   8  15   5   7  -7   1  -1  -9  -3  -9   5   9  -2  -5   1  -2   6  -1  -4   0   2   0  -6  -7   2  -5   2  -1   2   2   0   2   4  -3  -7  -0
nu33O1                21:   13 -10  28 -18  -2 -13   2  15  15  -6 -12 -18  -0   1  20  -6  -3  -2 -15 -21 100   1  -0  -8  -1   5   8  -3  -4  -3   5   3   3  -6  -7  -2  -2   9  14  -4  -5 -16   4   4   9  -4  -2  -6  -2   1  14  -5  -3   3   3   1   9  -4  -3 -10   1  10   7  -7   4 -11   9   2   3  -4  -2   2  10  -2  -8  -6   2   1   2   1  -8   2   7   7   3  -1  -8   4  -1   3  -1  -1  -1   3   2  -0   0   4  -4  -3   3  -2   2  -2   4  -1  -2   3  -2  -1   0  -1   1   2   1  -2  -1   1   2  -0   4  -5  -0   1  -0  -0  -2  -0   2   2   0  -2  -5  -2   3   3  -3  13  -5   0   0   5   2  -4   4  -5  -0   3  -1   3   0   1  -2   1   3   5  -5   4  -8  -4  -2   9   4   4  -2   4   1   3  -0  -2  10  -1  -1   3   2  -4  -1   1   1   1   3  -1   3   2  -5   3   0  -1  -1   4   6   5 -29   7
nu12O1                22:    0 -10 -17  11  -2  -3 -10   3 -16  12  -4   7  -3  -4 -13   3  -3   1 -16  -5   1 100 -27 -18  -7   2  -8   6  -3  -2  -1 -11  -2  -4   3  -0  -1 -11  -1   8   1   4  -7  -5  -3   1   5   6  -1   2  -8   7  -2  -1  -3  -1  -7   3   3   1  -2   7  -4  -3   4  -0  -6  -8  -8  -3   4   2   2  17  -5  -3 -10  -2 -21  -4  13   2   1 -10   1  -3   6  -5  -4   3  -2  -0   4   1  -2  -1   3   2   1  -1   3  -2   3  11  -5  -4  -0  -6   3  -1   0  -3  -4  -0   4  -2  -5   1   0   8   2   1  -0  -2  -4   4  -0   2  -5   1   0   4   0   0   3   6  13 -28   3   3   5   1   3  -2   4  -0   1   4   2  -2   7   4   4  -4   3   5  -1   3  -5   5  -7  -9 -12   7   2  -4  -4   0   0   2  -7  -5   2  -6   6  -4   0  -4  -5  -1   4  -1   9   8  -5  -3   1   0   2   0   3  -1  23   2
nu13O1                23:   12  -9  -6   8  15   2 -14  -3 -11  -4  -4   3  -4  -1  -9  -2   1   1  -9 -12  -0 -27 100  13   2  -4  -6   1   1  -4  -4   5  -8   5  -0   2  -6   3  -9  -0  -1   0  -1   1  -6   8   0   3   1   0  -4   1   5   1  -1  -0  -9   2  -4   3   6 -12  -3   7 -10  14  -0   1  -3   6  -3  -3  -9   5  -1  -8  12 -13  13  -5   5  -3  -3   7   4  -2   1   4  -3   6   4  -2  -2  -3  -0   2   0  -1  -2   1  -0   2   3  -4   1  -1  -6   4   2  -2   4   1  -1  -1  -3   3   2   1  -2  -3   1   4  -1  -3  -5  -3   3  -1   5  -3   3  -2   2   2  -5  -2 -20  25   3  -2  -1  -4  -3   4  -2  -4  -1  -7  -7   1  -7  -6  -8   7  -7  -6   3  -1   6  -3   6   9   4  -7   1   1  -1   3   6  -3   4   4  -3   3  -4   4   2  -3   2  -6  -7   4  -5  -8   9   2  -2   4  -3   1  -4   6  12  -6
nu23O1                24:   -5  12 -16   6 -15 -11   2 -11  -6  -1   5   6   1  -2  -3   2   2   4  -1 -23  -8 -18  13 100   0  -2  -4  -3  -1   1  -4   5  -5   3  -3   1   3  -6 -15   3  -1   7   0  -2  -9   5  -2   5   2   1  -0   5   2   3   1  -0  -5   0   1   3   5  -7 -12  -3  13   4   1   1  -0   2  -7  -9  -4  11   1  -8   3  -9   4   5   7  -8  -0   5  -2   1   0   6   2  -4  -2  -3  -0   1  -0   4   1  -1  -2   2   3   0   1  -1   4  -5  -4   1   1   1   1   3   0  -1  -3   1   7   0  -3  -1  -4   4   0   1  -1  -9  -1   1  -1   1   5  -3   4  -0  -2  -5  -3  25   2   3   2  -4  -9   4  -1   4   3  -3  -2   2  -6  -4   3   4  -2  -4   1 -10   2  -2  13   5   9  -3   1  -0   0   1  -5   4   0   4   1  -0  -4   1  -1   1   6  -3  -3   1 -11  -9   2  -2  -0   2  -0  -0  -7   1   7   9
nu11O2                25:    1   1   6  -3   4   3  -6  -1   5 -11  -2  -2   0  -0   2  -3  -2  -1   1   4  -1  -7   2   0 100 -34 -26  -7 -16 -16   6   6  -1   2   1   3 -14   2   8  -1   5   0   2   5  -0  -1  -5  -3  10  -2   4 -11  -4   1  -8   6   1  -1   1  -2   4  -2   3   0   2  -2  -2   4   3  -5   3   5   3   6  -3 -11   7  -1  -9  -2   0   8  -2  -1 -11  -6   2 -11  29   2  20 -14 -15  -7   9  -0   7  -8  -1   1   0   4  -7  -5   1  12  -4   3  -8   1   0   1   0   2   3  -2  -1   1  -4  -2  -5   1  -0  -1   2  -1  10  -0   2 -10   3   1  -1   6  -3  -5  -4  -2  13 -30 -10   2  -3   4   1  -5  -7  -4  -3  -1  -2   0  -3   3  -4  -4  -1   6   1  -1  -2  -1  -3  -2  21 -11 -25 -11   8   2  -6   5  -2   7  -3   4  -2   1   9  -4  -1  -1 -11  -3  -3  -0  -4   4  -3  -1   2   4  -7  -4
nu22O2                26:   -5   3   5 -12  -2  -7   1   2   3  -3  -2  -5  -0   1   3  -2  -1  -2  -1  -1   5   2  -4  -2 -34 100 -16  -1 -10 -15   4 -14   1  -4  -0  -4   3  -3   4  -5   1   0   3  -8   3  -0  -2  -1  -3   1   2  -9   3   1   4  -0   4   1   0  -2   4   3   3  -1  -1  -6   1   0   3   5  -1  -7   1   1  -1  -0  -4   3   5   1  -4  -4  -0   5  -1  20  -7  -9   1   7 -14  18   9  -6  -0   3  -3   9   1  -1  -3  -4   5   5   1  -3   5  -7  -0   8  -0  -3   7  -8  -2  -2  -2   0   2   5  -2   2  -1   1  -0   0  -4   5  -3   8  -2  -6   5  -0  -1  -1   7   3   6  19   8  -4  -5  -4   1   2  -1  -3  -1   4  -2  -2   0   0  -2  -4  -4  -9  -6  -3   6  10   4   2  -6   7   6   9  -9  -5  -9  -0   2  -0   1  -4   6  -1   1  -3  -5  -8   5  -2   3  -0   4  -6   3   2   3  -4  -7  11
nu33O2                27:    5   8  16  -8  -9  -7  10   3  26  -7   3 -10   5  -0  18  -4   1  -3   7   1   8  -8  -6  -4 -26 -16 100   0  10   6  -0   4   9  -5   3   3   8   5   5  -4  -9  -1   1   4  16  -4   4 -12  -2   1  -4   2   1   6   4  -1  12  -5  -2  -4  -3   7  10  -8  -4  -7   5   0   7  -7  -3  -5   1  -7   2   6  -1   1   3   3  -4  -3   5  -3  11  -2 -23   7  -6  -4  -5   4  -1   3  -7   1  -3   1   2   1   2  -0  -2  -3   2  -1  -2   5   2  -1  -4  -3  -3   3  -2  -1  -0   0   3  -2   1  -3   1   2   2   0  -0  -1   0   2  -4   4  -1  -3   0   1  -6   2  -8   4  -2   4   6  -3  -0   1  -2   1  -0  -3   3  -1  -3  -1   1   4   8   1   2  -2  -3  -4   3   2 -12   7  17   4   1   1  17  -2  -3   0   2   0  -1  -0   3   6   7  -4   2   4  -6   1   2  -2   2  -4  -3   1 -27  -2
nu12O2                28:   -6 -10  -5  -1   5   5 -10  -5  -8   0  -4   1  -3  -2  -7   1   2   3  -9   3  -3   6   1  -3  -7  -1   0 100 -29 -25  -2  -3  -4  -0   5   7  -2  -2  -4  -8   5   3  -2   0  -2   4  -1   1 -10  -7   0   6   7   5  -1   1  -6   5  -1  -0   5  -3  -7   4  -0  -0  -4   0  -4   5  -1   1 -11  -1  -1   6   6  -1   4   3  -2  -3  -0  -2 -12  -5  -1  -3   7  21 -12   5   5 -14   8  -3   4   0   5  -1  -0  -5  10  -0  -2   4  -1   2  -5   2  -2  -2   3  -0   0  -2  -0  -0  -3   5   1   3   1  -7  -1  -0  -3  -1   3   6   3  -5   0   1  -0   5   4   2   3   6   1  -4  -8   2   5  -3   5  -4  -3  -1  -2  -1   1   4  -2  -1  -3  -4   1  -3   5   4   7   1   1  -6  -1   6  -7  -6  -2  -6   2  -3   6  -4   1  -4  -1  -3  -2   1  -0  -1   4  -5   1  -0   0   1   5   2  13  -5
nu13O2                29:    1   4  -8   7  -6  -2   0  -3  -4   2   7   3   0   2  -3   3   6   2  -1  -1  -4  -3   1  -1 -16 -10  10 -29 100  24  -2   3   3   4  -1  -3   3   4 -11   3  -2  -0  -2  -2  -3  -4   9   2   2   3  -1   8  -6   0   2  -2  -4  -0  -1   2  -1  -4  -1  -2   2  -1   4  -2  -1  -1  -3  -5   4  -6   5   1  -1   2   1  -2   2  -1  -3  -3  29   5  -8  11 -13 -15  11  -3  -9   1 -23   6  -1  -2  -1  -1   9   4  -3  -0  -2   1  -2   6   2  -3   2   1  -9   1   0   2  -0  -5   1  -1   3  -3   5  -1  -4   2  -0  -1   2  -2   0   5  -4  -4   8  -8  -1   1  13 -13  -1  -1  -1   4  -0   1   6   8  10  -2   9   5   4 -11   9   7   3   2  -1   1  -2   2   2  -1 -13   9  13  -1  18   6   0   0  -1  -1   3   0   1   1   5   1   4  -2  -6   0  -3   1  -2  -0  -1  -0   1  -7   8   7
nu23O2                30:    2  -3  -4   5   4   9  -0  -5  -4  -1   0   5   2  -1  -1   2   2   4   1  -7  -3  -2  -4   1 -16 -15   6 -25  24 100  -0  -1   5   7  -3  -8  -0   2   1   6  -4   1  -1  -7  -5  -2   5   3   3   3   1   6  -1  -8   2  -2   0  -2   0   5   0  -4  -2  -0  -4  -1   1  -0  -5   4  -4  -6   3  -5   3  -0  -2   3   3   0  -1  -5  -1  -1  12   8  -5  20 -11 -24   0   1  -0   0 -13  13  -2   1  -1  -4   8   4  -1  -0   0  -1   2   3   2  -2  -1  -0  -2  -1  -3   4   1  -3   3  -5   1   1   5  -3   2  -3  -0  -1   2   1  -2   3  -2  -8   2  10  -3   3  -2  -1   1   1  -2   2  -4   6  -3   8   7  -3   7   5  -1  -8   4   4   7  -2  -2  -3  -0   3   6  -4 -13  18  12   3   3  11   2   1  -0  -5  -0   0  -2   2   6   7  -0  -6  -3  -0  -2  -1   0   2   1  -3  -1  -9   5   1
nu11O3                31:    4  -1   4  -4  -0  -2   2   0   5  -5   1  -2   1  -1   3  -3   2   1  -5   2   5  -1  -4  -4   6   4  -0  -2  -2  -0 100 -31 -17  -5  -3  -8  -9   5   7  -0  -1   1  -7   1   2  -3  -2  -3  -3   1   3  -4  -4  -2   4   3   0   0   5  -3  -0   5   2   3  -4  -5   4  -1   1  -5  -5   3  11  -1   2  -8   2   1  -5   1  -1   4  -0  -2   1   0   2  -5  -0   2 -11   4   2 -11   3  -0   3  -0   0   4  -1  -2  -4   3  -2   4   5  -6  -4   2  -0  -4   6  -0  -1   5  -2  -3   1  -0  -4  -2  -1   2   1   4   5  -0  -3  -0  -3   4   0  -5  -3   1   1   1   1   0  -0  -2   5  -4   2  -2  -0   3   2   1   1   1  -3  -1   1   1  -1  -3  -6  -1  -3   0   3   0   1  -6  -2  -6   6   8   2   8   1   1 -10   4   7   1   5   1  -0  -5   6  -2  -4   7  -3  -5  -4   1   2   1  -7  -4
nu22O3                32:    5   0   8  -3  -2  -2   1  -1   8 -11   1  -7  -0   1   5  -3  -2  -4   5  -9   3 -11   5   5   6 -14   4  -3   3  -1 -31 100 -21   3 -11 -12   4  -3   1  -6   1   1   2   4   2  -3   2   1   1  -0   3  -3   1   4   3 -13  10   1   1  -2   1   1   3  -3  -2  -4   0   5   7   1  -1  -6   0 -10   1   4  -3   2   2   2   0   0   2  -3  -1  -1  -5  -1   3  -1   6  -5  -6   2  -0   3  -2  -4  -3  -1   2   6   1  -3   4  -0  -5   7  -3  -0   3   1  -1  -1   1 -14   5   6  -2  -0   4  -7  -3  -7   1   6   3  -6   3  -1  -5   1  -2   8  -8  -4  -6   1   1  -8   1   1  -1  -1 -11   1  -2  -2  -6   0  -8  -2  -6   6  -4  -2  -2   4   3   2   2  -3  -1  -3   5   7  -3   4   2  -1   5  -4   2   3   1   0   2  -1   0   3  -1   6  -4  -5   4  -8   1  -2   3  -5  -8   3 -11  -4
nu33O3                33:    5   4  18  -9  -2  -1   5   4  21  -7   1  -5   1  -1  22  -6  -1  -3   4   5   3  -2  -8  -5  -1   1   9  -4   3   5 -17 -21 100  -2  14   3   6   4   3  -3  -1  -3   2   3  15  -4   1  -5   2  -0   5  -3  -4  -1   0   7   6  -8   4  -4  -3   3  19  -6  -5  -6   1   5   5  -7  -5  -8   0   1  -6   2   5  -3   2   0  -5  -3   5   1   1   0  -3   4  -1  -2   2   1   1   4  -1  -1  -0   1   1  -4   0   2   0  -1   1  -1  -2   2   2   2  -5  -4  -2   0   1   2  -6  -2   2   0   0  -1  -1   3  -0  -1  -2   3   3   1   1  -4  -0   0   4   0  -0   2  -5   1  -5   6   2  -2   1   1  -3   2   1   0   4   1   1  -2   2   2   2  -1  -1  -0  -2   2   3  -0  -5   2   1   2  -4  -2  -2   0  -3   3   4   2  -9   4   5   3   4  -6   2   3  -5   2   3  -1   3   0   5  -8 -23  -7
nu12O3                34:   -5  -2 -13   9   2   3 -10 -11 -13   3  -2   5  -0  -2 -10   6   1   3  -5  -3  -6  -4   5   3   2  -4  -5  -0   4   7  -5   3  -2 100 -16 -10  -2  -4  -6  -0   5   9  -5  -4  -2   0   1   5  -3  -3  -5   5   4   2  -4   3  -7   3  -5   8   4  -3  -7  11  -4  -1  -5  -2  -5   9  -3  -5   2  -4   2  -0  -3   1   1   3   1  -0  -4  -1   1   1   2  -7  -4   2  -6   2   2  -8   3   2   5  -6  -2  -1   2   3  -1  -2  -1   7  -1  -3  -4  -2  -2   3   3   1  -1   3   2  -6   2  -3  -3  -0  -3  -9   9   1   8  -3   2  -4  -0  -0   4  -2  -6  -2   4   1  -0  -4   2  -4  -9   7  -3   2  -1   2  -2  -2  -6   2  -2   3  -2  -2   3  -3   5  -2  -0   3   1   1   1  -7  -0  -6   6   3   0   5   1   4 -10   9   4   7   8   7  -1  -2 -12  -6   1  -5  -2  -6   3  -5  -6   0  19   8
nu13O3                35:   -1  -2  -3   2   6   5   0  -2  -6   2   3  -1   4  -0  -3   4   5  -0  -5   3  -7   3  -0  -3   1  -0   3   5  -1  -3  -3 -11  14 -16 100  16  -2   2  -1   4   2   0  -5   3   0   2   1   3   0   0  -7   4   3  -4   3  -1   3  -2   2   2   0  -3  -5  -2   4   4  -6  -1  -6  -5   2  -8   2   1  -3  -3   9  -5   2  -1  -1  -3   1   0  -2   0   1   0   5   0   2  -1  -1   2  -1  -0  -3   2   2   3   5  -2   2   2  -2  -6   1   3   5   1  -2  -0  -4  -1   1   0  -1   3  -9   1  -1  -2   4   8  -6  -3  -3  -1   4   3   3  -2  -2  -4  -0   5  -4  -3  -1   2   5  -4  -5   4   2  -2  -0   1   1  -3   2   2   1  -1   1   3   3  -2   4  -0  -0  -2   0  -0   4  -5  -6  -3  -0  -1  -2  -4  -6   3   3   0   3   2   5  -3   4  -0  -6  -1   2   4   0   0  -2  -3   2   1   7  -3
nu23O3                36:    0  -3  -5   2   3   3  -2  -5  -4   1  -2   6  -1  -3  -4  -0  -3   5  -1   3  -2  -0   2   1   3  -4   3   7  -3  -8  -8 -12   3 -10  16 100  -0   2  -2   6  -1  -4  -4   4  -1   4   4   5   2   2  -3   3  -2  -3  -4   1  -3   6   1   6  -1  -6  -1  -1   2   5   0  -7  -9  -4  -8   6  -3   2  -7   3   7  -8  -0  -4  -2   1   1   5  -5  -1   4   3   2  -3   2   0  -1  -1   1   0   0   4   1   1  -1  -1  -0   1   1  -2  -0   2   2   3  -0   0  -2  -5   1   1   2  -0   0  -6   3   4   4   1  -5 -10   0  -2   1  -0   3  -0  -1   3   3  -2  -0   1   2   1   1  -8  -4   2   0   0   2  -3  -0  -2  -1  -1   1   2   1  -1   1  -2   5   0   2   1   0   4   3  -3  -6  -0  -5   2  -2  -1  -0  -4   1   3   0 -11   5   3   5  -2  -3   0  -4  -4   3   1   2  -2  -2   1   6   3
nu11O4                37:    2   4   3  -4  -7  -1  10   2   6   2   4  -1   2   2   4  -1  -4  -2  -1   7  -2  -1  -6   3 -14   3   8  -2   3  -0  -9   4   6  -2  -2  -0 100 -36 -17 -13  -4  -5   0   1   3  -6   3  -5  -4  -1   5  -7   1   1  -1   0   3  -3   0  -4 -11   7   6  -8  -3  -1   1   2   2  -1  -0  -4  -1   7   3   3  -7  -1   9   3  -3  -7   2   3  -1   2  -2   2  -6   0  -1   7  -1   0   3  -2  -5  -2   3  -4   1   0   3  -1   1  -0  -1  -2  -7   2   3  -3  -1  -1  -6   4  -1  -3   3   1  -5   2   2   1   6  -2  -1   4  -4  -3   2   2   2   4  -8  -3   3   4  -1   1  -3   4   6 -10  -7   4  -2  -4  -6   8  -3  -8  -6   5  -2  -2  -1  -3  -1   2   2  -2  -1  -1  -1   7   0   7   1  -3   1   3   1   1  -2   7  -5   0  -5   1   0  -1   6   4  -1   6   4  -6  -5  -4  -4  -1  -9   4
nu22O4                38:    5   5  11  -7  -2  -6  -1   2   9 -10  -2  -7  -0  -2  11  -6   0  -3   6  -5   9 -11   3  -6   2  -3   5  -2   4   2   5  -3   4  -4   2   2 -36 100 -11  -9  -7 -27   4  -3   6   1  -0   2   3   3   4   5  -4  -2   3  -2   5   4  -2  -2   4  -7   6  -7   4  -4   2   2   6  -3  -1   0   3 -18   2  11   1   1  -3  -9   1   6  -1  -0   4   2  -4  -1   1  -2   6 -13  -1  -4  -1   6  -4   7  -3  -4   3   1  -2   5  -3   0   2   4   0   4  -3   2  -4   2   3 -10   2   1   0   1   4  -7  -1   1  -3   4   1  -4   3   6   0  -5   1  -2   2   4  -6   2  -1  -4  -1  -9  -1   5   5  -4  -1   3   2  -4  -2   3  -1  -2   1  -3   2   2   2  -1  -2  -2   3  -1  -1 -10   3 -11   4   1   4   4  -4   4  -3   4   8  -1   3  -1   1   0  -3   0  -1  -2  -2  -2   3  -0   5   1 -15  -5
nu33O4                39:    7   5  27 -13  -4  -7   4   6  27 -11  -1  -7   4   2  15  -5  -3 -13   2   7  14  -1  -9 -15   8   4   5  -4 -11   1   7   1   3  -6  -1  -2 -17 -11 100   1   6 -18   4   4   8 -11   4  -3   2   1  10  -6  -2  -3   1   3   5  -7  -1  -2   1   7  16  -2  -8 -10   3   3   5 -10   5   2   4   2  -6  -3  -2   3  -2   1  -8   1   4   1   2  -2  -8  -1   0   3  -1   0  -1   1   4  -0   2   0  -1  -2   1  -0   0  -1   5  -0  -2  -0  -0   1  -7  -3   3   1   1   0  -8   0   3  -1   1  -0  -1   0   3  -1   1   2  -8  -0  -3   3  -3   2  -1  -1  -1  -4   1  -3  -5   3   5  -6  -0  -2   0  -3  -0  -2   1  -0   4   0  -1  -3   1   4  -4  -0  -3   0  -2   8  -2   1   1  -1   3   0  -7  -1  -4   6   2  -0  -3   9   0  -4  -4   0   5  -4  -3   1   0   1   2   1  -2   1 -33 -13
nu12O4                40:   -3  -3 -12  14   2   2  -3  -5 -12   7   0   6   1  -4 -10   4   1   3   0  -6  -4   8  -0   3  -1  -5  -4  -8   3   6  -0  -6  -3  -0   4   6 -13  -9   1 100 -28  -4  -9   3  -9   3  -0   2  -2   7  -9   9  -1  -5  -1   4  -9   1   0   3  -3  -9  -5  -4   6  10  -4  -4  -8   1  -3   0   1   9  -3   2   1  -7  -8   1   7   0   3  -9  -2  -4   8   5  -5  -3  -2 -11   3   1  -1   3  -0  -4  -2  -3   3   7   1   1  -5   1  -5   3  -2   7  -5  -1   4  -4   0   1   2  -8  -0   3  -1   3  -1  -5  -0   3   0   3  -0   3   2  -4  -1  -2   4   2  -1  -3  -2   3   7  -5  -4   3  -2   5   0   0   2   2   4  -1   3  -2  -2   1   1  -0   2  -1  -5  -8 -11  -1   3  -2  -2  -4  -5   1  -4   1   2  -2  -5  -3   3  -0   1  -6   0   4  -5  -3   3  -2  -1   5  -1  -7  -6  -1  18   4
nu13O4                41:   -4  -3  -3   1   6   2  -2   1  -8   5   0   2 -11   0   1  -4   2   4  -7   5  -5   1  -1  -1   5   1  -9   5  -2  -4  -1   1  -1   5   2  -1  -4  -7   6 -28 100   7   2   0   0  -1  -4   0   0  -4   0  -3   5  -1  -2  -2  -0  -0  -5   3   0   1  -3   2   2   2   4  -4   2  -2  -3  -2  -4   3  -3  -2   3  -1   6  -3  -1   1  -7   2  -3  -0  -2  -3   4   3   4   4   2  -2  -6  -5   2   1   3   4   1  -3   0   4  -1  -3   9  -5  -0   1   2   2  -5  -3   3   1  -0   3 -12  -1   3  -1   3   1   0  -4   1  -0  -3  -0  -2   2   4  -0   6   2  -0  -3   2  -1   2   2   1   4   0   2  -2   2   2  -2   3   3  -0  -3   3   2   3   4   0   3   1  -1  -3  -1   4  -4  -5  -2   1   1   3  -2  -6   6   1   2   2   4  -3  -2  -4   4  -4   0   0   0  -2   1  -3  -0   0   1   9   0
nu23O4                42:   -5  -7 -14   5   5  13  -1  -5 -10   7   5  10   1  -4 -16   4   2   2   4  -9 -16   4   0   7   0   0  -1   3  -0   1   1   1  -3   9   0  -4  -5 -27 -18  -4   7 100  -7   5  -5   5  -3   2   2  -1  -8  -1   1   2  -6   0  -1   2   4   1   2  -4  -9   6   2  -2  -5  -1  -3   3  -3  -2  -2   3   2  -4   1  -7  -2   5   0  -3   3  -8  -3   2   3  -3  -1  -1  -3   5   4   0  -4  -6   3  -2   2   7  -2  -0  -3  -1   1   2  -2  -1   4   1   0   1  -3  -4  -2   6  -1   2  -3  -7  -1   4   1   1  -2  -5   4  -1  -1  -4  -2   1  -1   2  -1  -3  -1   0   0   1   3   1  -0   1  -2   4   2  -3  -1   1  -1  -3   1   1  -2  -1  -8   0  -2  -4  -6  -6   2  -7   5  -4  -3  -2  -3  -3  -3  -0   4   1  -3   0   1  -2   1   1   3   1  -2   0  -9   1  -2  -2  -1  -3  -4  -6  18   5
nu11O5                43:   -0   3   9  -8  -2  -2  -3   3   7  -8  -2  -4  -5   7  11  -1   5  -1   6   0   4  -7  -1   0   2   3   1  -2  -2  -1  -7   2   2  -5  -5  -4   0   4   4  -9   2  -7 100 -30 -19 -14 -11  -0  -1   2   6   0  -4  -2   4  -0   3   0  -2  -4   3   1   3   1  -3   1   8   3   5  -6   5   0   5   3  -1  -7   2   5   0  -2  -2   2  -6   5  -3   2  -5   1   2  -2   8  -1  -4  -2   9  -5  -1   2   1  -2  -5  -1   8  -3  -3  -2  -2   3  -1  -1  -0  -2  -1   3   7  -4  -1  -2   3   1  -6   1   3   1   1  -3   6   2  -1  -2  -7   3  -6   1  10  -6  -4  -1  -2  -4  -7   6   1   7  -0  -3   8   1   7  -4   7   2   7  -7  11   2  -5  -1   2  -6   2   8  -1  -3  -3   2   6   0   2   1   2  -0   2  -3  -2  -4  -5  -2   0   2  -1   0   0   5  -3  -1   4  -5   6   2  -2  -4 -13  -5
nu22O5                44:    5  -2   6  -5  -3  -5   4  -1   8  -6   2  -6   5   1   4  -1   5   5  -2   1   4  -5   1  -2   5  -8   4   0  -2  -7   1   4   3  -4   3   4   1  -3   4   3   0   5 -30 100 -16  -2  -9 -28   5  -2  -0  -1   1   4  -1   3   3  -5   1  -5  -2  -3   5  -6  -1  -4   3   3  -1  -8  -3  -0   1 -11   1   4  -1   3  -3   7   4   3   5 -10   1  -3  -1  -5   4   5  -1   3  -3   3  -3   4   2  -5   2  -1   2   3   1  -2   2  -5  -1   7  -1   6   1  -5  -0  -5  -3  12  -0   2  -4  -5   4   5  -7  -2   3   1  -1  -7   7   3  -2  -4   3   0  -2   5   3  -2   2   0  -5   5   7  -5   1   2   1  -8  -3   6  -1  -8   1   2  -3   2   2   5  -4   3  -4  -3  -6   1   2  -8  -3  -5  -4  -5  -4  -3  -5   8   6  -1  -3  -1  -5  -4  -2   8   3   3   2  -4   3  -2   2  -1   2  -2 -10  -0
nu33O5                45:    8   4  28 -13  -3  -4   5   7  28 -10  -1 -10   2  -3  16  -9 -19 -15   1   7   9  -3  -6  -9  -0   3  16  -2  -3  -5   2   2  15  -2   0  -1   3   6   8  -9   0  -5 -19 -16 100   3  10 -17  -1  -2   9  -7   1   2   5  -1  13  -7  -1  -4  -0   9  14  -7  -7  -8   2   3  -2  -4  -4   1   3  -1  -9   1   0   3   3  -1  -7  -0  -2   4   2  -1 -10   1  -2   3  -0   1  -2   2   0  -1  -2   2   0   1  -3   0  -4   0  -1   2   3   2  -3  -1   3  -1  -0   1  -1  -4   1   2   2  -2   1  -5  -6   1  -1   7   3   1  -1  -1  -4   0   2   6  -6   1   3  -1  -3   0  -1   4   5  -4  -1  -3  -7   1  -8   3  -6  -0 -11   6  -9  -5  -1   0  -1   6   3   2   2   5  -3   2   1   2   3   0   8  -3   5  -2   2  -0  -1   1   3   5   3  -6   2   1  -2   1   1   1   1  -3   1   5 -32  -2
nu12O5                46:   -7  -2 -14   8   3   3  -7  -7 -13   3  -2   6   8  -5 -13  10  -8  -2  -8  -4  -4   1   8   5  -1  -0  -4   4  -4  -2  -3  -3  -4   0   2   4  -6   1 -11   3  -1   5 -14  -2   3 100 -24 -14   4  -0  -6   7   4   5   6  -4  -8  10  -6   1   5  -6  -6  -2   2   1  -6  -9  -2   8   4   2  -5  -0  -4  -3  10   4  -0   6   3   3  -2  -7  -4  -2   4  -0   1   2  -3  -1   2   4  -1  -1  -4  -0   5   6  -4  -3  -2  -0  -3  -4   5   0  -3   1   2  -2   2  -1  -4   2   5   9  -5  -1  -7   1  -3   4   4  -2   3  -5   8   3  -5  -2   7  11  -7  -1   0  -5   5   5   9   0   3   0   4  -9   3 -20 -14  14 -12 -18  -1  11 -16 -15  -0  -3   5  -4   1  -4   0  -2   3  -4  -8  -1  -4  -4  -1  -7   2   2   3  -5  -0  -4  -2  -0  -5   0   6  -1   7   1  -1 -11  -2   4   1  12  20   5
nu13O5                47:   -0  -1  -1   0   5   1   2   1  -3   4   1   1   5  -8 -10  -5   2  -2  -1   2  -2   5   0  -2  -5  -2   4  -1   9   5  -2   2   1   1   1   4   3  -0   4  -0  -4  -3 -11  -9  10 -24 100   5  -3   2   2   2   1  -0  -3   2  -3  -3   4   0  -4   2  -3   3  -3  -1   1  -2  -0   0  -7   3   6   3  -3   4  -3  -2  -2  -2  -7   1  -1   6   5   2  -5   3 -10  -3   5  -2  -1  -4  -1   2  -2   2  -5  -0   6   0  -4  -0   4   5 -10  -0  -0  -2   2   1  -1   1   4  -2  -4  -5   8   3   5  -2  -0  -2  -5   3  -2   1  -6  -3   3   1   3   7 -11   0   2  -0   2  -3  -1  -5   0  -1  -0  -0  -7  -4 -15   6 -10  -7 -12  11 -16  -6  -4  -1   2   5   0   2   1   5  -2   2   2   2   8   4   4  -3   8  -9   1  -1   0  -3  -1   3   5  -2  -1   1  -4  -4  -1   3   4  -9   5  -2   3  -6
nu23O5                48:   -2  -3 -11   8   2   5  -3  -5 -12   6   2   9 -10   6  -7   2   2   4  -2  -1  -6   6   3   5  -3  -1 -12   1   2   3  -3   1  -5   5   3   5  -5   2  -3   2   0   2  -0 -28 -17 -14   5 100  -1   0  -4   6  -0  -9  -6   1  -3   3   4   9  -0  -2  -7   3  -1  -2  -2  -2   1   3   1 -13   1   3  -3   4   0  -7  -0  -5  -1  -2   1   8  -1   5   9  -2  -4  -5  -2   3   4  -4   0   0   2  -0   0  -1   1   5   2   3   5  -1  -5  -4   1  -3   7   2  -2  -2   1  -2  -3  -1   3   5  -0  -1   6   2  -2  -3  -1   0  -7  -3   6   1   2 -11   9  -1  -1   5  -6   5   3  -9   0   4  -3  -1  -3  14  12 -11   9  14   4  -9  15   9   4  -3  -2   3   5   3   8   0   0  -2  -0   1  -5  -1  -3   3   7  -5  -3   1  -0   3  -5  -0   0   3   1   1   1  -2   1   4   2   9  -4  -3  15   7
nu11O6                49:   15   2  -4  10   0   0   8  -3  -1   1   2   1  14   7  -3  12   1   2  -0   1  -2  -1   1   2  10  -3  -2 -10   2   3  -3   1   2  -3   0   2  -4   3   2  -2   0   2  -1   5  -1   4  -3  -1 100 -35 -19   5  -3  -7 -12   2   1  -7   1   1   3  -4   0  -6   3   1  -2   3  -1  -2  -4  -1   4  -4   2   4  -5   1 -21  -2   6   7   0  -2   2   4  -2  -3   3  -2  12  -3  -4  -2  -2   5  -4   0  -2   1   3   4   8   1  -1  -8  -2   1   8   7  -7  -5  -2   1  -8  -3   2   3 -11   4  -5   8  -1  -2   1  -4  -3  -3   4   5  -4  -2  -2   4   2  -2  -5  -4   3  -5  -4   0  -2  -1  -2   0  -1  -2  -1   1  -1   1  -1  -1  -5  -3  -2   2  -6  -2   2  -6  -1  -2   1  -2  -7  -3  -2   0  -4   3  -0   3   5   1  -2  -1   5  -5  -3  -0  -1   1  -7  -2   3  -2   5  -4  -2  -4   0   2
nu22O6                50:    0  -1   3  -1  -1  -3  -2  11  -1   1  -2  -1  -3  -4   1  -6  -1  -2   4  -3   1   2   0   1  -2   1   1  -7   3   3   1  -0  -0  -3   0   2  -1   3   1   7  -4  -1   2  -2  -2  -0   2   0 -35 100 -20  -1 -14 -13   2   1  -0  -6   1  -0  -2   2  -1  -2   1   2   2  -6   1  -5   3   4  -1  12  -3  -2   1  -4   1   6   1  -2   4  -7   2 -13   1   9  -2  -3  -6  -9   5   0  -0  -0   2   4  -2  -4  -1  -3  -2  -2   2   3  -2   1   1 -17   2   3   0   8   2   4   3  -2   7  -5   4  -7  -2   3  -6   7   2  14  -1  -6   1  -4   4  -1   8   4   0   2   5   1  -5   5   4   1  -1   4   4   2   6  -1   7   0   8  -6   5   8   3  -1  12   1  -3  -2   0   0   2   8   1   5  -1  -8  -2  -2  -2  -1   3   1  -4  -2  -3  -2   3   4   1   4  -5   6  -6  -0  -5  -4  -5   2  -3  -4
nu33O6                51:    3   6  23 -16  -9  -5   5   3  30 -12   3  -5   3   3  21  -4  -5  -7   2   4  14  -8  -4  -0   4   2  -4   0  -1   1   3   3   5  -5  -7  -3   5   4  10  -9   0  -8   6  -0   9  -6   2  -4 -19 -20 100  -2  10   6   4  -0  11  -3  -5  -5  -0   6  14  -5  -5  -9   6   1  16  -7   1   0   2  -3  -1  -1   0   4   8   1 -12  -3   1   4   0   2  -5  -0   4  -2   1   2  -5   1   3  -2  -0   2  -3  -1   2   0  -1  -3   4   3  -1   2  -6   6   3  -1  -1  -3   1  -2  -4   4   2   1   2  -4   5   0   5  -5  -0  -3  -7   3  -1   6  -5   1  -0  -1  -2   3   7  -4  -1   2   2  -2   5  -7  -2   1  -1   1   1  -0  -2   0   0  -0   3   4   0   3   1   3   1   1  -2  -1   0  -3   5   9 -10  -2  -0  10   0  -1   1   0  -1  -0  -3   1   2  -1   5  -0   3  -1   3   3   7   1 -32  -3
nu12O6                52:    0   2 -12  13   2   3  -2  -7 -10  10   2   5   8   5  -8  14   5   3  -7   1  -5   7   1   5 -11  -9   2   6   8   6  -4  -3  -3   5   4   3  -7   5  -6   9  -3  -1   0  -1  -7   7   2   6   5  -1  -2 100 -14 -10  -9  -2  -1   1   1   1  -1  -8  -7   1   6   8  -0  -8  -5  -2   2   4   1   2  -3   6  -1  -1  -7   5   7  -4   0  -7   7  -2   1   3  -8   1  -2  -6   3  -5   0   3   2  -2  -2   1   3   1  -1  -4   2   1  -3   1   5  -8 -10   5  -3  11  -0  -1   5  -3  -2   1   1  -2   1   0  -4   0  -0   1   3   5  -1  -4  -2  -2   7   0   6  -1   1   3   3  -0  -6   9   3   2   2   1   2   1   5   1  -0  -3   3   0  -0  -6  10  -4   1   2  -4   1  -2  -8   3  -7  -2  -2   2  -6  -1  -2   6  -4  -3  -1  -0  -7  -2   8  -6  -5   4  -3  -3   3  -1  -2  -3  -1  16   3
nu13O6                53:   -3   2  -6   4   1   2   2  -4  -5   3   7   2  -0   1  -3   3   9   7  -0  -0  -3  -2   5   2  -4   3   1   7  -6  -1  -4   1  -4   4   3  -2   1  -4  -2  -1   5   1  -4   1   1   4   1  -0  -3 -14  10 -14 100  17  -1   1  -4   4  -3   1   0  -1  -2   1  -3  -4  -6   3   0   6   4  -6  -7  -0   2   3   7  -4   3  -0  -6   1  -6   2  -3  -0   5  -3   0  -1  -4   5   3   1   0  -4   2  -2   5   5  -5  -1   1  -0  -1  -2  -0   2  -1   9   2   0  -3  -6  -5   2  -5   4  -3   6  -3   3   5  -1   5  -7  -3  -3  -2   2  -0   5   3  -1  -5   2  -5   3 -12  10   4  -9  -3   3   3  -3  -1  -3  -3   1  -2  -4  -2   2  -2  -3   1   3   1  -1  -3  -5  -1  -1   2  -2   1  -2 -15   2   4   2  -1   6   1  -1   3   2   3   9   3  -3  -8   1   4   0   4  -5   3  -2   2  -0   7   5
nu23O6                54:    0  -3   1  -1  -1  -0  -1  -2   4  -1   2   5   2  -1   1   0   4   6  -2   2   3  -1   1   3   1   1   6   5   0  -8  -2   4  -1   2  -4  -3   1  -2  -3  -5  -1   2  -2   4   2   5  -0  -9  -7 -13   6 -10  17 100   0   0   3   1  -0   2   1   0   4   2  -1  -6  -1   2   1   3  -3   0   0  -2   4   0  -4   5   3  -0  -7   1  -0  -1  -1  -4  -3  -0   1   1   1  -3  -1   4  -1  -2   3  -1   1   2  -5  -1   0  -5   4   1  -0   3  -5   1   4   6  -3  -2   1  -1  -4   3   3   1  -3   2   2   0   4  -7   2  -3  -2  -3   2   4  -1   4  -1  -1   1   2   1  -5  -1  -4  -3  -2   6   1   0  -4   2  -0   1  -1   1  -2  -1   2   0   2   7   1  -1  -0  -1   1   2   2  -2  -3   4  -8   8  -3   0   6   2  -1  -3  -1   3   5   0  -2  -1  -7   2   1   1  -7   1  -1   1   2   1   7
nu11O7                55:   -4   2   7 -10   0   4   1   6   7  -1   1  -2  -6  -5   4 -12  -6  -5  -3   1   3  -3  -1   1  -8   4   4  -1   2   2   4   3   0  -4   3  -4  -1   3   1  -1  -2  -6   4  -1   5   6  -3  -6 -12   2   4  -9  -1   0 100 -44 -13 -15   8  -4   4   2   2  -8  -4  -0   2   4  -1   3  -4   0   0   3  -4  -7   4   2   8   0   3  -7  -0  -0  -2   1  -0   6  -3  -3  -1  -1  -2   6  -0  -1 -30  14   2   6   3   2   5  15   0 -25   6   3  -4   6  -0  -1   4  -3  -2   1   4  -1   3  -3  -2  -0   0  -2   0   3  -5  -2   3   9  -4  -1  -3  -1  -1  -2  -3   0  -3  -1   6   6   3 -10   1  -1   5   3   3  -7   3   4   9  -2   4   2   3   1  -1   0   1   0  -2  -6  -4   9   7   5  -1  -2  -1 -20   1  -7  16 -10  -0  -0   1  -1  -5  -2   6  -0   1   1  -1  -2  -1  -0   1   3 -10  -6
nu22O7                56:    4  -1   0   3  -4  -6   1  -4   1  -3  -3  -4  -1  -1   1  -3   2   2   2   0   1  -1  -0  -0   6  -0  -1   1  -2  -2   3 -13   7   3  -1   1   0  -2   3   4  -2   0  -0   3  -1  -4   2   1   2   1  -0  -2   1   0 -44 100 -20   5 -12 -16  -5   2   1  -2   4  -0   1  -2   1  -2   1  -2  -1  -7   3   3  -2   0  -3  -3  -4   2   1   5   2  -1   1  -3   1   0  -2  -3   4   1   1  -1  18 -23   4  -1  -8   1  -6  -3 -10  23  -1 -10   2  -5   1   3  -5   2   3  -5  -2  -4   4   3  -7   3  -1   9   2  -5   2   1  -2  -6   5  -0   2   2  -2  -4   4   1   2   2  -7 -23  -1   3  -1  -3  -0  -1  -3  -3  -3   0  -2   4  -1  -1   0  -3  -4  -2  -1  -1   9   5   0  -5  -2  -4  -2  -0   1  14   0   8 -12  11   6   4  -1   1   7  -2  -2   3  -5  -1   0  -3   3   2   5  -4  -2  -3
nu33O7                57:    7   4  29 -15  -5  -8   8   3  26 -14   3  -9   4  -2  22  -6  -3  -7   6   2   9  -7  -9  -5   1   4  12  -6  -4   0   0  10   6  -7   3  -3   3   5   5  -9  -0  -1   3   3  13  -8  -3  -3   1  -0  11  -1  -4   3 -13 -20 100  -4  21 -14   2   6  12  -4  -8 -11   3   0  17  -9   1  -6   4  -3   1   2  -2  -0   4   1  -9  -4   5   5  -2   4  -9  -0   4  -3   0   3   0   2  -3  -1  -2   1   8   4   5  -5  -1  -7  14  -2   6  -1  -1   2   2  -4  -2   1  -2  -1  -3   2   2  -0   3  -6   2   3  -0  -3   5  -3 -10   3  -6   8  -6   0   1   0  -5   5  -4  -1   7  13   4   4   2  -2  -2  -3  -3   6  -2  -3  -7   1  -2  -0  -3   4  -2  -1  -4   4  -0  -4   1   3   1   3  -2  -2   4  -2  -3   1   2  -7  -2  -3   3   2   3  -2  -3   3   5  -2   2  -1   3   0   2  -2 -34  22
nu12O7                58:   -9  -0 -13   6   3   1  -4  -7 -15   4  -3   4 -12  -7  -7  -3  -1   1  -3  -5  -4   3   2   0  -1   1  -5   5  -0  -2   0   1  -8   3  -2   6  -3   4  -7   1  -0   2   0  -5  -7  10  -3   3  -7  -6  -3   1   4   1 -15   5  -4 100 -21   1  -5  -7  -3   6   7   0  -3  -5  -3  10   3  -1  -0  -1  -1  -6   3   0  -3   0   1   0   1  -1   2   1   4  -3  -7   7   2  -3   4  -1  -1   2   2  -3   9   5   1 -10 -21   9  -8  15   4 -10   1  -1  -3   7   0  -1   2  -6   1  -3   0   4  -3   4   1   1   1  -5   3  -3   1  -1   4  -0  -4   0  -4   3   4  -2  -0   3  18 -27  -8   6  -2  -5  -3  -2  -4   1  -5  -2  -5   4  -4  -2  -2  -4  -2  -2   1   0  -2  -1  -1  -2   2  -1   1  -7  -2   1  -1   1  -4   2  15  -4   3   1   2   0  -7  -6   3  -3  -2  -1  -1   5   0   3  19   1
nu13O7                59:    0  -4   2  -0   5   1  -2  -2   0  -3   0  -0  -6  -3  -0  -6   0  -2   2  -4  -3   3  -4   1   1   0  -2  -1  -1   0   5   1   4  -5   2   1   0  -2  -1   0  -5   4  -2   1  -1  -6   4   4   1   1  -5   1  -3  -0   8 -12  21 -21 100   5  -1  -1  -7  -1   3   0   1  -1  -1  -1  -1  -3   3   3   0  -2  -2  -3  -4   0   2   2   5  -4  -5   6   2  -3  -1  -6   2   1  -2   2  -0   1  -4  -7   7   3   2   6  11  -0  15 -13  -4  -6   2   2   2   0  -2  -1  -0   3   3  -3  -2  -1   5  -3  -1  -1  -8   7  -1  -1  -5   6  -3   4   1  -7   7   0  -8   4  -3  -1   1   9  -0  -1  -2  -1   1   4   6  -3   8   1   3  -8   6   5   2  -1  -3  -7  -6  -2  -1  -6   0   3   2   3  -4  -4  -3   0   8  -7  -2  -7  -7  -1   1  -3   3   2   0   1  -2  -3   5   0   3   1  -2  -1   1  10
nu23O7                60:   -3  -9 -13   2   5  10  -5  -7 -12   3  -1   5  -2  -3 -13   0  -6  -5  -1   0 -10   1   3   3  -2  -2  -4  -0   2   5  -3  -2  -4   8   2   6  -4  -2  -2   3   3   1  -4  -5  -4   1   0   9   1  -0  -5   1   1   2  -4 -16 -14   1   5 100   2  -6  -6  -1  -0   6   1  -5  -7   2  -2   1   2   2   0  -2  -2  -1  -0   0   6  -1  -4  -1  -3   3   3   1  -1  -7   1  -1  -1  -0  -2   5   4  -3  -5  -8  13  -2   1  -6   6   1  -2 -12   1   2   4   1  -4  -2  -2   1   2  -0  -4  -2   2   3  -6  -3   2   2  -1   1   2   2   1  -4   4  -4   6  -1  -1   1  -1  -0  -3   7   0   3  -2  -1  -5   7   5   3   3   4  -4  -4   3   4   3  -4  -2  -5  -1   1  -2  -1  -4   0   2   2  -1   4  -1   2  -4  -7  -1   2  -8  -3   1  -1  -2   1  -1   2   2  -2   3   0   4   2  -8   4  18  -9
nu11O8                61:    1   3  -1   3   5   5  -3  -1  -4  -3  -6  -1   4   0  -6   1  -5  -3 -13   7   1  -2   6   5   4   4  -3   5  -1   0  -0   1  -3   4   0  -1 -11   4   1  -3   0   2   3  -2  -0   5  -4  -0   3  -2  -0  -1   0   1   4  -5   2  -5  -1   2 100 -39 -24   3  -3  -0  -7   2  -2  -1  -1  -2   3   2  -2  -5   4   1   6  -5  -2  -1  -5   4   5   1  -4  -1   4   2  -1   0   0  -6   2  -1  -4   4  -2   3   6  -1   7  -6   2  -3  -1   2 -12  -4  -9  21   9   9 -31  12   4  -1  -3   6  -6   4   1  -2  -6   1  10   2  -0  -2  -5   1   2  -1   5  -5   1   4   4   4   0   1 -26  -4   1   4   2  -1   2  -3   0   2   2  -2  -1  -1  -2   3   5  -2   1   7  -1  -6   8  -5 -13  -5   1   6   2  -8   2  -2   8 -13  -3  -2  21   4  -3 -13 -13 -11  -2   2  -0   3  -4  -1  -1  -3   2   3
nu22O8                62:    5   3  13 -11  -6  -7   6   7  15  -5   2  -5  -0  -1  10  -7  -2  -2   8  -6  10   7 -12  -7  -2   3   7  -3  -4  -4   5   1   3  -3  -3  -6   7  -7   7  -9   1  -4   1  -3   9  -6   2  -2  -4   2   6  -8  -1   0   2   2   6  -7  -1  -6 -39 100  -0 -10  -7 -34  -0   9   5 -12   1   2  -0   4  -2   1  -5   3   0   7  -4  -9   6   2   0  -4  -2  -0  -0  -1  -4   6  -2   3   0   0  -0  -1   4   2  -4  -4  -2   9   0   2   3  -3   8 -14   9 -13   3  -2  12 -17   2  13   2  -8  -2  -6  -1   8   5   0  -2   1  -4   1  -1   2   1  -1  -2   2   2  -2  -2  -1  -9   7   8   2  -5  -2  -1   4  -1   0   1   1  -0   1   1   2   0  -1  -3   1  -1  -1   6   3  -2   7   4   5  -0  -0  -0  -3   1  -3   5   3  -1   2 -12   4   5   6   6   6   0  -1   0  -1   4   2  -1   1 -21  -2
nu33O8                63:    7   5  30 -18  -9  -8   5   7  34 -15   2 -12   5  -2  34  -7   7   2   4   7   7  -4  -3 -12   3   3  10  -7  -1  -2   2   3  19  -7  -5  -1   6   6  16  -5  -3  -9   3   5  14  -6  -3  -7   0  -1  14  -7  -2   4   2   1  12  -3  -7  -6 -24  -0 100  -4   0 -35   6  -1  21  -6  -1  -4   2  -7  -2   4   1   3  -1   1  -2   0   3  -2   1  -1  -5  -0   0  -0   3  -1  -7   1   2   4  -1   5  -6  -3  -0   0  -2  -0  -4   2   1   0  -0   8  -7  -7  -4  -0   1   2   1   0  10 -11   3  -4   2   1   1  -1   1  -2  -3   1  -3   4   4   2  -2  -2  -6   2   4  -4   2   4  14  -1   3  -6  -6  -1  -3   1  -0  -1  -3   1  -1  -2  10   4  -3   2  -0  -5   8  -4  -8   1   6   1   4   2  -4   3  -3  10  -3   5   1   2  -3  -5  -3   3   7   3  -0  -0   3  -2   3   0   6   3 -39  -5
nu12O8                64:   -4  -6 -14  13   5   4  -6  -6 -16   8  -1   5  -7  -1 -12   4   0   1  -2   8  -7  -3   7  -3   0  -1  -8   4  -2  -0   3  -3  -6  11  -2  -1  -8  -7  -2  -4   2   6   1  -6  -7  -2   3   3  -6  -2  -5   1   1   2  -8  -2  -4   6  -1  -1   3 -10  -4 100 -30  -3 -11  -4  -3   5   4   2  -5   4   3   1   1  -1   1  -4  -2  -2  -0   4   3  -3   4  -1  -1   4  -3   3  -0  -5   3   1   1   4  -3   3   0  -2  -1  -1  -2  10   5  -4  13 -20 -10   5  15  12  -5  11   1  -5  13 -11  -2   5   0  -2   1  -3   3   1   0   0  -2   1  -1  -0  -0   3   2  -1   4  -6   3   1 -32  18  -4   3  -4  -1   0   0  -2  -0  -4   2  -2  -2  -1  -3   4  -3   2   3   1   5   1  -5  -5  -3  11   8   1  -5  -0  -6   6  -3  -2  -0  10   6  -6  -6 -16 -13   0   1  -2   5  -4   2  -5   1  23  -2
nu13O8                65:   -2   1 -10   5  -3  -6  -9   1  -8   3  -4  -4   1   0  -1   5   9   5  -1  -7   4   4 -10  13   2  -1  -4  -0   2  -4  -4  -2  -5  -4   4   2  -3   4  -8   6   2   2  -3  -1  -7   2  -3  -1   3   1  -5   6  -3  -1  -4   4  -8   7   3  -0  -3  -7   0 -30 100   9   3  -1  -3   5  -3  -3  -1  -4   4  -2   2   2  -4   3   3   1  -2  -3   2   1   2  -3   4  -1   5  -4   1   1  -6   1   5  -3  -3   1  -1   2   3  -0  -6  -3  -2   2   6  -1  -9  15 -12  -0  -1 -10   9  11 -12  -1  -1  -2  -1   2  -6   2  -3   1   2  -1   2  -3  -4  -3   5   2   1   5   6   0   3  -4 -14   7   3   3   4   8   6  -9   5   9   9  -4   7   5   1   2  -3  -2  -3  -4   6  -6   3  -2  -6   1   3  -0  -3   5   3   0  -4  -3   2   3  -2 -13   6   6 -12  -4  -1  -2   1   6  -1   2   2  -4   9  13
nu23O8                66:   -4  -5 -19  10   1   4  -6  -2 -19   8  -2  11  -3   5 -16   6  -3   2  -3  -5 -11  -0  14   4  -2  -6  -7  -0  -1  -1  -5  -4  -6  -1   4   5  -1  -4 -10  10   2  -2   1  -4  -8   1  -1  -2   1   2  -9   8  -4  -6  -0  -0 -11   0   0   6  -0 -34 -35  -3   9 100   1  -1 -13   6  -2   8  -5   3   7  -3   3  -6   0  -0   2   1  -7   4  -2  -1   8   0  -1   2   1  -1   6   2  -2  -1   2  -4  -3  -3  -1   7   3  -3  -4  -3  -1   4   6  -4  -7  11  -1  -6  13  -8  -7  -4  -3  -1   0   5  -2  -2  -5   0  -3   1   5  -2   5  -5  -6   0   3  -3   2  -0  -2   6  -4   3 -11  -3   1  -1   3   2   1  -3  -0   4  -3   2   1   2  -4  -2   3   0   5   2  -6   9   2   1  -3   2  -1  -5   6  -0  -3  -7  -1   0  -6  -1  -3  -9  -1   4  -5  -6  -4  -1  -2   6  -5   0  -2   3  24  -2
nu11O9                67:   -1  -1   8 -13  -6  -4  -3   6   8  -6  -3  -6   2   0   7  -3   0  -0  -8   7   9  -6  -0   1  -2   1   5  -4   4   1   4   0   1  -5  -6   0   1   2   3  -4   4  -5   8   3   2  -6   1  -2  -2   2   6  -0  -6  -1   2   1   3  -3   1   1  -7  -0   6 -11   3   1 100 -45  -8 -26  -1  -7   8  -1   0  -6  -5   3   5   1   2  -2  -6  -0   2  -5   3  -2   1  -1  -0   3  -4  -3  -4  -2  -4  11  -5  -1   4   0   6  -4   0  -1  -1   3  -8   5   2  -0  -1  -2   2  -3  -2  -1   4   4  18 -22  10   2  -6  11 -18   4   4   5  -4  11   1   0  -3  -2   3   5   3  -9  -9  -0  13   0  29  -6  -5   1  -2   3   2  -2  -6  -2   1   1  -1   3  -2   1  -1   9  -3   1   2  -4   3  -7   7   5   2  12   2   3 -13   7  -7  -4  -5  -2  -2   1   6   7   2  -6  -1   7  -2  13  13   0 -13   3
nu22O9                68:    5   3   3  -2   1   0   1  -6   8 -11   4  -1  -1   4   4  -0  -1  -4   9 -10   2  -8   1   1   4   0   0   0  -2  -0  -1   5   5  -2  -1  -7   2   2   3  -4  -4  -1   3   3   3  -9  -2  -2   3  -6   1  -8   3   2   4  -2   0  -5  -1  -5   2   9  -1  -4  -1  -1 -45 100 -22  -1 -12 -12  -1   1   1  -2   2  -2   1  -1  -3   1   3   5  -2   7  -8   3   1  -2   2   0   2  -0   5   0   5 -13   0 -10  -1   3   0   1   0  -1  -1   3   1  -5   1   1   2  -1  -1  -1   1   2  -0  -4 -15  28 -14 -13   7  -4  15   2   4 -12  -1 -19   3  -2   0  -2  -4   3  -6   4  -8   7  -4  -8 -44  19   3  -0   3  -4  -1  -1   3   2   3   2   2  -4  -4  -3   3   1   6  -5  -5   9   4   6  -4  -4   1  -3  -2   0   9   1   4   7   3  -1  -3  -2  -1  -7   0   3   6   4  10 -13 -16  -9  -9  -3
nu33O9                69:    6   2  26 -12  -7 -10   4   8  20  -9  -3 -11   3   4  20  -2  -4  -7   7   1   3  -8  -3  -0   3   3   7  -4  -1  -5   1   7   5  -5  -6  -9   2   6   5  -8   2  -3   5  -1  -2  -2  -0   1  -1   1  16  -5   0   1  -1   1  17  -3  -1  -7  -2   5  21  -3  -3 -13  -8 -22 100   2  11  -0  -1  -2   2   2   1   0   3   1 -11  -1   2   6   2  -1 -12   2   2   2   0  -1   2   4  -1   0  -2   3  -5   2   6  -3  -3  -2   2   3   0  -0  -1   2   0  -0  -2   1   0  -1  -4   2   2  -3   4  -8   3   4   5  -7  -0  -5  -6   8   1   2  -1   7  -2  -1  -1   4  -1  -2   2  -0   4   3  13 -18  -4  -5  -6   7  -3  -5  -4   3  -6  -4  -5  -0  -2  -0   0   2   3   4   1   1  -0   1   0   1   1   2  -7  11   1   1   3   2  -1  -2   1   3  -2   2  -4  -0  -1 -11  -1   5   9   3 -29   8
nu12O9                70:  -12  -4 -13   4   2   2  -9 -10 -14   3  -4   2  -3  -3 -11   3  -1   2  -6 -11  -4  -3   6   2  -5   5  -7   5  -1   4  -5   1  -7   9  -5  -4  -1  -3 -10   1  -2   3  -6  -8  -4   8   0   3  -2  -5  -7  -2   6   3   3  -2  -9  10  -1   2  -1 -12  -6   5   5   6 -26  -1   2 100 -15   1  -4  -7   2   1   0   4  -1   2  -1   7  -3   2  -2   8   2  -3  -2   2  -0   1   3  -2  -2   4  -1  -9   1  -1   2  -2   2   7  -3  -4   3  -3   1   0   2   2   0  -1  -1   5   1  -2   1  -3   4   9  -6 -24   7   1  -1 -12  13   4  -0 -10   1  -6   2   5  -2   4  -3   1  12  -9  -4   0 -15   0   5  -2   3   0  -2  -1   6   0   3   3   3  -7  -2  -3   8  -1  12  -1  -0   3   2   3   2  -1   1   3   1  -1  -6  -3  12   0  -5   1   2   2  -3   1   2   7  -3   3  -7  -3   2  -3  21  -1
nu13O9                71:   -6  -0  -2   0   1   0  -3  -1  -7   1  -6  -4  -3  -2  -2  -2   4   3   0   1  -2   4  -3  -7   3  -1  -3  -1  -3  -4  -5  -1  -5  -3   2  -8  -0  -1   5  -3  -3  -3   5  -3  -4   4  -7   1  -4   3   1   2   4  -3  -4   1   1   3  -1  -2  -1   1  -1   4  -3  -2  -1 -12  11 -15 100  12  -6   2   4  -1   4  -5  -2   2  -6   1  -2   3   2  -2   2  -1  -2   5  -4   2  -1   1   4   2   3  -2  11   0 -11  -5  -3  -2  -2   4   3  -3  -2  -2   2   5  -2   2   4   3  -6   2  -1   1  -3  -4   7   9  10 -15 -11  -5  -6   2  13   8  -5   4   4  -4   1 -10   4  -5   4  -3   6  -1  17 -28  -0  -1  -4   1  -4  -2  -1   3  -3  -4  -4   1   7   1  -2  -5  -7   7   6  -5  -6  -4   5   2  -4   7 -11  14  -5   3   4  11  -2   0  -1  -1   4   2  -2   2  -7  -7  -4  11   8  13   6  -0
nu23O9                72:    0  -5  -4  -1  -2  -4  -2   1  -3   0  -2   3  -0  -5  -3  -3   4   9   1  -1   2   2  -3  -9   5  -7  -5   1  -5  -6   3  -6  -8  -5  -8   6  -4   0   2   0  -2  -2   0  -0   1   2   3 -13  -1   4   0   4  -6   0   0  -2  -6  -1  -3   1  -2   2  -4   2  -3   8  -7 -12  -0   1  12 100  -0  -4   2   0  -4   5  -3   2  -1   2  -1   1  -2  -5   4   3   1  -2  -0  -3   1   4   4   4  -2   1   2  -2  -0 -11  -3   2  -1   3   3  -4  -2  -1   1   5   1  -3   6  -1  -6   1  -0  -5   1   4   2   2   1 -18   0 -14  -6  -2  16  -1  -3   3   2   0   5 -10   2  -3  -1  -0   2  -1   4 -24   2  -1  -1   1   1   0   1   2  -1  -2   0  -0  -2   5   1  -5  -5  10   2  -4  -4  -1   1   6  -0   5  -1   5  -6   5   6   2  -2   0   2   3   2  -2  -4   6  -3  -5  -5   1  10   6   3 -12
nu11H11               73:    1  -2   5  -6  -1  -1  -2   3   4  -3  -3  -4   1   2   2   1  -1  -1 -15   3  10   2  -9  -4   3   1   1 -11   4   3  11   0   0   2   2  -3  -1   3   4   1  -4  -2   5   1   3  -5   6   1   4  -1   2   1  -7   0   0  -1   4  -0   3   2   3  -0   2  -5  -1  -5   8  -1  -1  -4  -6  -0 100 -11 -15 -46 -38  31  -4   5   8   0   4  -7  -3  -0  -3  -8  -5   5  12  -1  -3  -3   1   6   2  -0   3  -8   6  -3  -7  -6   3   7  -4   4 -10  -2   3   8  -7   0  -7   1   7   2   4  -8   3  -1  -1  -2   3   1   6   1  -1  -9  -3   2   1  -7  -1  -2   7  -1  -5   2   2   6   2  -1  -2  -3  -0   4   6  -0   5   3  -1  -6   4   4   0  -2  -8   4  -1  12   3  -4  -7  -5   7  -8   1   0  -2 -10   8 -11   1  -8  -2  -7  -0  -2  -4   1  -1   0  -0   2   6  -9   5  -5  -1  -1  -6   0
nu22H11               74:   -1  -3  -2   3   4   3   1   5  -6   9   1   7  -3  -2  -3  -0  -2   0   2   3  -2  17   5  11   6   1  -7  -1  -6  -5  -1 -10   1  -4   1   2   7 -18   2   9   3   3   3 -11  -1  -0   3   3  -4  12  -3   2  -0  -2   3  -7  -3  -1   3   2   2   4  -7   4  -4   3  -1   1  -2  -7   2  -4 -11 100 -20 -47  18 -27   3   5  -4 -11   2   5  -4 -11   5   9  -7   5   1  -9   6  -2   5 -10   3  -1  -3   4  -2   3  -4  11  -3  -3  -3  -5  -3   1  -1  -3  11  -5  -1  -3  -1  -1   2   4  -2  -4   7   1  -6   1   2  10  -6  -2   3  -2   3   5   3  -2  -3   3   0   4  -4   8   0  -4   2  -1  -0  -5  -0   2   2  -3   3  -0  -3  -3  -2   0   4   0   2   3 -17   1  -0   3   0   4  -4  -4  -7  -4   2  -1   5  -4  -9   1   7  -6  -8  -3  -2   0  -3   2  -0   5   0   0   0   2   6   2
nu33H11               75:    2   5  -5   6  -6  -6   6  -5  -0   2   5   3   3   2  -1   3   4   0  13  -7  -8  -5  -1   1  -3  -1   2  -1   5   3   2   1  -6   2  -3  -7   3   2  -6  -3  -3   2  -1   1  -9  -4  -3  -3   2  -3  -1  -3   2   4  -4   3   1  -1   0   0  -2  -2  -2   3   4   7   0   1   2   2   4   2 -15 -20 100  19 -35 -25  -1  -6  -0   5 -12   7   3   4  -1  -3   7  -4  -2   3  10  -2   0  -1  -0  -5   5   2  -2   1  -0  -3   4   3  -2   1   7  -6  -2   2  -6   6   3  -2 -13   1  -3   4  -1   0  -5   3  -2   1  -4  -2   0  -5   6   5   1   4  -4  -0  -7   6   1  -1  -3   0  -3  -1   0   3   5   0  -1   0  -2  -1  -1   1  -0  -0   0   8  -4  -1  -0 -14   2   8   4  -1  -2   2   3  -0   4   3  -6   3   0   4   1   1   1  -3   6  -2  -1  -3   1  -2   5  -9   2   4   0  -1   2  -0
nu12H11               76:    0   3  -1  -0  -6  -4   6  -0   2   3   2  -1   6   3   0   4   2   1   3   8  -6  -3  -8  -8 -11  -0   6   6   1  -0  -8   4   2  -0  -3   3   3  11  -3   2  -2  -4  -7   4   1  -3   4   4   4  -2  -1   6   3   0  -7   3   2  -6  -2  -2  -5   1   4   1  -2  -3  -6  -2   2   1  -1   0 -46 -47  19 100  -8 -18   0 -11  -3  13  -5   2  -1   9  -1  -7   8  -8  -9   3  -1  -1  -3   5  -5   6   1   3  -5  -1   8  -0   2  -5   2  -4  10  -1  -4  -7  -5   9   2  -0  -2  -6  -3   7  -3   2  -2   2   1  -1  -7  -2  -5   6   4   2   0   0  -1   3   5  -2   5  -5   1  -6   5   2  -2   8   1  -0  -1   0  -2  -1   1   1   0   1   1   1   6   0   1  -8   2   9   3  -0  -3   2  -1   2   2   8  -6   7  -2   6   3   3  -5   5   7   3   5   1   3  -4  -2  -3   3  -7  -7  -3  -2   1
nu13H11               77:   -4  -3   2  -3   5   5  -6  -0  -1  -2   0   1  -3  -4   1  -4   0   1  -8  -4   2 -10  12   3   7  -4  -1   6  -1  -2   2  -3   5  -3   9   7  -7   1  -2   1   3   1   2  -1   0  10  -3   0  -5   1   0  -1   7  -4   4  -2  -2   3  -2  -2   4  -5   1   1   2   3  -5   2   1   0   4  -4 -38  18 -35  -8 100 -36  10   0 -13  -3   4   5  -2  -5   5  13   1   1  -1   1  -1  -3   7 -12   1  -1  -2   1   4   3   2   4  -7  -4   1   1  -2   9  -3  -5  10  -5   3   2   3  -4  -1   1  -2  -3   3   2  -1  -1   1  -1   4   7  -2  -5  -0   2  -1   1 -16   5   1   2   6  -2  -4   1   2  -3  -2  -5  -8   1  -8  -5  -3  10  -5  -4  -2   4   4  -4  -3  -8  -0 -17   1   3  -4   2   1   1   3  -0   2   3  -3  -2   2   5   3   2  -1  -1  -4   1  -2   8 -11   9 -12   1   1   2   3  -1
nu23H11               78:   -5   2   2  -6  -3   1  -6   0   4  -7  -3  -5   4   7   2   6   3   4 -11  13   1  -2 -13  -9  -1   3   1  -1   2   3   1   2  -3   1  -5  -8  -1   1   3  -7  -1  -7   5   3   3   4  -2  -7   1  -4   4  -1  -4   5   2   0  -0   0  -3  -1   1   3   3  -1   2  -6   3  -2   0   4  -5   5  31 -27 -25 -18 -36 100  -5   6  10   1   1  -8   9   1  -7  -6  -1   2   3  -4  -5   3 -10   7  -2   3   2  -2   2  -3   1  -5   4   0   7   3  -4  -2   4   8  -3  -5  -2   3   3   6   4 -13   3   4  -5  -7   4  -0   4  -5   3   6  -8   1  -3  -3   5   5  22 -11  -3   2  -4  -1  -3  -1  -2  -2  -1   4   8  -1   9   6   2  -9   4   3   2 -11  -3   9   9  14  15   4  -8   1   5  -1   4   3   2  -1   7  -6  -0  -3   1  -5  -2   6  -4  -0   1  -3   1  -1   3   2   0  -0   4   1  -4  -0
nu11H12               79:    0  -0   4  -5   2   1   2   0   4  -2   1  -1  -3   0   4  -3  -0  -0 -12   8   2 -21  13   4  -9   5   3   4   1   3  -5   2   2   1   2  -0   9  -3  -2  -8   6  -2   0  -3   3  -0  -2  -0 -21   1   8  -7   3   3   8  -3   4  -3  -4  -0   6   0  -1   1  -4   0   5   1   3  -1  -2  -3  -4   3  -1   0  10  -5 100  -8 -26 -41 -22  29  -5   1   1  10  -1  -1 -10   3   2   9  -6  -1  -6   3  -0  -0   6  -3  -9   0  -0   2  11  -6  -7   3   6   2  10  -9  -1  -0  -1   0   6  -1   2  -2   1   4   3  -3  -9  -0  -1   8  -1   0   0  -1  -3   1  -3  15  -1   1   8  -1  -1  -1   2  -2   1  -1  -2  -4  -2   2   1   2   2   1   2  -1  -0   1  11  22   2  -3  -0   8   1   7  -3  -3  -1  -8   1  -3   2  -5   2   2  -3   6   3   1  -2  -0   5   4  -4  -1  -2  -3   1   0  -6   1
nu22H12               80:   -2   4  -1   2  -6  -6   4  -1   0   3  -0  -2   4  -2   2   2   2   1  17 -25   1  -4  -5   5  -2   1   3   3  -2   0   1   2   0   3  -1  -4   3  -9   1   1  -3   5  -2   7  -1   6  -2  -5  -2   6   1   5  -0  -0   0  -3   1   0   0   0  -5   7   1  -4   3  -0   1  -1   1   2   2   2   5   5  -6 -11   0   6  -8 100 -13 -45  31 -42   0  -8   2   1  -5  12  -3  -6  -5   5  -8  16   3  -6   7   6  -3  -9  -1 -12  -1   7   0   3   1  -6  -1  -3   7  -2  -3   9   3   5  -2  -7  -2   3  -1  -2   6  -3  -1   1   5  -3  -3  -2  -1 -10   2  -1   4   3   6   1   3   2   2   2   1   0   1   4   3   2   3  -0  -0  -1   1   2   0   0  -6   7   4  -7  11   8  -3  -7   2  -5   1  -0  -2  -2   3  -1  -3  -1  -2   1  -6  -5  -4   6   2   5  -2  -5   4  -2   4  -4  -4   2  -1   1
nu33H12               81:   -3   1  -9   7   2   5  -3  -3  -7   3   4   6   1   1  -8   4   1   2  -3   7  -8  13   5   7   0  -4  -4  -2   2  -1  -1   0  -5   1  -1  -2  -3   1  -8   7  -1   0  -2   4  -7   3  -7  -1   6   1 -12   7  -6  -7   3  -4  -9   1   2   6  -2  -4  -2  -2   3   2   2  -3 -11  -1  -6  -1   8  -4  -0  -3 -13  10 -26 -13 100  13 -18 -43   2  -2  -2  -4  -3   2   2 -10  -3  -2   7  11  -4   4  -0   0   5  -3  -2  -0  -6  -5  -1  10   5   1 -12  -4  -6  11  -2   0  10  -1   1  -6   4   1   2  -4  -7   4  -1   3   1   1   2  -3   5   4  -2   2   7 -13   1  -1  -1  -0   4  -1   3   4   4  -2  -0   2  -1  -1   2  -0  -1  -0  -2   5   1   5  -7  -7 -11 -18  -1  -5   4  -4   1  -0   3  -1  -0  -8   2  -2  -2  -4  -1  -3  -2  -1   2   1   8 -11  13   7  11   2  -1  -1  12  -2
nu12H12               82:    7  -1  -4   7  -2  -4  -4   4  -4   2  -3   1   1   5  -5   4  -3  -2 -18   3   2   2  -3  -8   8  -4  -3  -3  -1  -5   4   0  -3  -0  -3   1  -7   6   1   0   1  -3   2   3  -0   3   1  -2   7  -2  -3  -4   1   1  -7   2  -4   0   2  -1  -1  -9   0  -2   1   1  -2   1  -1   7   1   2   0 -11   5  13  -3   1 -41 -45  13 100 -27  -7   7   4  -3  -4   4  -4   8   4  -6 -13  13  -5  -0   6  -5  -3  -2   5   6   4  -1  -8  -0   3   4  -5  -4  -3  -9  14   4   0  -4   2  -5   4   4  -0  -3  -0  -7   4   8  -3   1  -3  -3   1   2   4  -1   2   0 -13   1   0  -4  -2   0  -3  -6   1   2  -4  -1   5  -1  -5   2  -1  -3  -3  -0   3   6  -2  -7 -12 -14   8   2  -5  -3  -2   1  -1   1   6   0   4  -0   1  -3  -1   7   5   2  -7   0  -4  -1   2   1  -0  -2  -3  -5   1   4  -0
nu13H12               83:   -0  -0   6  -5  -1  -2   7   0   6  -1   2  -2  -1  -7   5  -7  -1  -2  20 -15   7   1  -3  -0  -2  -0   5  -0  -3  -1  -0   2   5  -4   1   1   2  -1   4   3  -7   3  -6   5  -2  -2  -1   1   0   4   1   0  -6  -0  -0   1   5   1   5  -4  -5   6   3  -0  -2  -7  -6   3   2  -3  -2  -1   4   2 -12  -5   4   1 -22  31 -18 -27 100 -34  -5  -4  -3   3  -7   3  -2  -9   6  12  -6   5   3  -2  10  -2  -6  -1   7  -4   3   1 -17   7   7   5  -2  -8  -2  -3  -1   2   9  -2   3  -4  -0   4  -2  -3  12  -6  -0   1   1  -1   1  -1  -1  -5   3   1   5  11   3  -4  -2   1  -1   3   1   3  -4   5   5  -3   5   5  -1  -4   2   4  -0  -5  -5  -0  -4   1  15  -2  -4  -1   3  -2  -2  -2  -5  -2   4   1   1   3   1  -2  -3  -9  -7   9   4   1  -4  -4   4  -6   8  -2  -0  -1  -7   1
nu23H12               84:    0  -3   6  -8   4   2  -3  -1   4  -6  -2  -2  -6  -1   5  -6  -2  -0  -9   9   7 -10   7   5  -1   5  -3  -2  -3  -1  -2  -3   1  -1   0   5   3  -0   1  -9   2  -8   5 -10   4  -7   6   8  -2  -7   4  -7   2  -1  -0   5   5  -1  -4  -1   4   2  -2   4  -3   4  -0   5   6   2   3   1  -7   5   7   2   5  -8  29 -42 -43  -7 -34 100  -2  12   2  -1   4  -5   0  14  10  -3   0 -18   2  -7  -5  -1   2   2  -1   5   8   2   7 -16  -6  -0  11  10   1 -16   3  -5 -12  -0   4   8  -3  -4   1   4  -2  -0   1  -3  -6   0   6   2  -3   3  -1  -4  -8  18  -7   4   1   2  -8   1  -5  -5  -3  -2  -5  -2  -5   0  -3   5  -0  -1   0 -10   0  -5  16  19  11   3   4  11  -3   9  -0   4   5   2  -3   2   0  -2   1  -1   4   6   3  -6  -5  -4  -0  10 -11   2 -11   6   4   0  -6   1
nu11H21               85:    2   4  -1   3  -6  -6  -3  -2   2  -3   0  -2   1   0   1  -0   2  -1  -6   3   3   1   4  -2 -11  -1  11 -12  29  12   1  -1   1   1  -2  -5  -1   4   2  -2  -3  -3  -3   1   2  -4   5  -1   2   2   0   7  -3  -1  -2   2  -2   2  -5  -3   5   0   1   3   2  -2   2  -2   2  -2   2  -2  -3  -4   3  -1  -2   9  -5   0   2   7  -5  -2 100 -13 -25 -15 -27  13  -3   8  -4 -13  -4   5   1   4  -2  -1   6  -2   2   1  -4  -1   5  -1  -3  -3  -2   3   6   1  -4  -2  -1   4   1   1  -1   0  -1  -1   3   0  -1   0   1  -1  -5   3  -1  -3   1   0   5   3   7  -1  -4   1  -5  -4  -2   5   5   6   5  -3   6   5   4  -6   6   4   3  -4  -3   0   1   5   5   3  -8  -3   8 -10  23   8   6   3   9  -1  -3  -3  -0   3   2   2  -8  -2  -1  -6  -4   5  -0   3  -3  -3  -3  -1  -1   1
nu22H21               86:   -4   4  -0  -1   2   3   1  -6   1  -3   1   0  -1  -1   1  -1   1   0   5  -9  -1  -3  -2   1  -6  20  -2  -5   5   8   0  -1   0   1   0  -1   2   2  -2  -4  -0   2   2  -3  -1  -2   2   5   4 -13   2  -2  -0  -4   1  -1   4   1   6   3   1  -4  -1  -3   1  -1  -5   7  -1   8  -2  -5  -0 -11   4   9  -5   1   1  -8  -2   4  -4  12 -13 100 -21 -28  17 -37   7  12  -4 -12  -3   4   0 -10   1   5  -3   4   6  -1   6  -6   4 -10   2  -7   5   3  -7   0  -4 -11  -2   6  -3   8  -2   2  -4   1  -3   5   3  -2  -7   5  -4   2  -0   1  -2  -3   2  -4   2   0   9  -8   2  -3 -10   4  -2  -1  -1   2  -2  -0  -2   1   0  -1  -1  -4   1  -3  -5   1   6  -4   1   4  -2  10   3   4  -4   1   1  -0  -5  -1  -0   3  -3   7   8  -1   1   3  -2  -5   2  -6   2   0  -3  -3  -0   4
nu33H21               87:   -1  -5 -14   9   4   5  -1  -3 -15   8   1   6  -1  -0 -12   5   1   4  -1  -2  -8   6   1   0   2  -7 -23  -1  -8  -5   2  -5  -3   2   1   4  -2  -4  -8   8  -2   3  -5  -1 -10   4  -5   9  -2   1  -5   1   5  -3  -0   1  -9   4   2   3  -4  -2  -5   4   2   8   3  -8 -12   2   2   4  -3   5  -1  -1   5  -7   1   2  -2  -3  -3   2 -25 -21 100   0 -20 -17  -6  -3   4   8  -6   4  -2  -1   3   2  -3  -2  -6   3  -4   3   6  -5   3   5  -6  -0   5  -7   0   4   6  -4  -2  -0  -2  -4   5   5  -0  -3  -4  -3  11   2   3  -2 -10  -3   2   1  -1   4  -7  11   2  -4   1   5  10 -12   2   2  -1   0  -2  -1   1   3  -0  -1  -3  -2   2  -6  -3  -3  -3   5   4   1  -4   2 -20  -4  -7   2  -4  -6  -3   2   3   0  -1   5   1  -2   4   4   2  -2  -3   8  -2   7   7   1  18   2
nu12H21               88:    2  -4   2  -2   0   1  -2   1   2  -4   0   2  -2  -1   2  -3  -2   0   1  -4   4  -5   4   6 -11  -9   7  -3  11  20  -5  -1   4  -7   0   3   2  -1  -1   5  -3  -3   1  -5   1  -0   3  -2  -3   9  -0   3  -3  -0   6  -3  -0  -3  -3   1  -1  -0  -0  -1  -3   0  -2   3   2  -3  -1   3  -8   9  -3  -7  13  -6  10   1  -4  -4   3  -1 -15 -28   0 100 -16 -16  -5 -14   2  13   2  -3  -3   7  -1  -1   2   1  -2  -2   4   0 -10   8  -0  -1   7  -6  -1   2   5   6  -2 -18   9  -4   2   4   5  -0  -1  -7  -1   4   3   2  -0  -5  -2   3   2   1  -7   5  -4  -9  -0   3   3   5   1   0   1  -1   1  -1   2  -1   1  -2  -2   0   2   1   1  -1   5   3   1  -0  -5   5   5  -4   4   9   5  -1  -1   1   3  -2  -2   0   2   1   3  -1  -2   3  -1   0  -2   4  -3  -2  -0  -3  -2  -0
nu13H21               89:   -4   2   4  -7  -1   0  -2   2   5  -5  -1  -2  -0   2   4  -1   1   2   1   5  -1  -4  -3   2  29   1  -6   7 -13 -11  -0   3  -1  -4   5   2  -6   1   0  -5   4  -1   2   4  -2   1 -10  -4   3  -2   4  -8   0   1  -3   1   4  -7  -1  -1   4  -0   0  -1   4  -1   1   1   2  -2  -2   1  -5  -7   7   8   1  -1  -1  -5  -3   4  -7   4 -27  17 -20 -16 100 -23   9  -1 -14  -3  -3  -2   4  -1  -3   0  -1   3   8  -0   7  -6   1   4   4  -3   3  -1 -10  10  -1  -1  -4   9  -6  -1   5  -3  -2  -2  -6   8  -0  -3   1  -0   2   2   3   2  -1   3   0  -6   8  -2  -0  -1  -2  -2   2  -1  -4  -2  -2  -2  -1   2  -2   3   3   3   1   6  -1   4  -1  -1   0  -2   3  -3  -8   3  -3   5 -10  -4  -5   1   5   3  -1  -1  -3  -7   4   5  -3   1   5  -4   3  -1  -0   3   3  -1  -6   1
nu23H21               90:   -0  -4   2  -0   0  -4  -2   3  -2   3  -4  -3   1   2  -1   3   0  -0  -6   1   3   3   6  -4   2   7  -4  21 -15 -24   2  -1  -2   2   0  -3   0  -2   3  -3   3  -1  -2   5   3   2  -3  -5  -2  -3  -2   1  -1   1  -3   0  -3   7  -6  -7   2  -1  -0   4  -1   2  -1  -2   2   2   5  -2   5   5  -4  -8   1   2  -1  12   2  -4   3  -5  13 -37 -17 -16 -23 100  -6   4  12  -6   5  -3   1   3   2   1   2  -5  -6  -6  -6   9   5   5  -5   3 -11   2  15  -6   2   4   1   2  -3  -3  -3   4  -4  -4   8  -3  -4   2   0  -1   8  -7   7  -2   1  -5   4   2   3   6   1   3  -4  -0   5  -6   4  -6  -4   1  -4  -5   1   5  -0  -1  -1  -1   0   6   9   5  -4   1  -2  -1  -1   7  -1 -20  -3   2   0   2   0  -2   2  -4   3  -6  -9  -2  -1  -7   6   6  -5  -2  -5   0  -0   5   2  -6
nu11H22               91:    2   2   1   1   1   2  -2   1   1  -2  -0  -1  -7   1   2  -5  -1  -1   3   1  -1  -2   4  -2  20 -14  -5 -12  11   0 -11   6   2  -6   2   2  -1   6  -1  -2   4  -3   8  -1  -0  -3   5  -2  12  -6   1  -2  -4   1  -1  -2   0   2   2   1  -1  -4   3  -3   5   1  -0   2   0  -0  -4  -0  12   1  -2  -9  -1   3 -10  -3   2   8  -2   0  -3   7  -6  -5   9  -6 100 -23 -28 -19 -17  17  -5  -0   0  -4   6   1   6   6  -1  -8   1   1   5   1   0   2 -11   3   3  -5  -2   5  -5  -1   1   3  -3  -4   1   1   2  -2   4  -1  -0  -2  -6   0  -1  -9  -8  -6  10 -22   2   0  -4   2  -5  -2   1   2   6  -1   6   4   2  -6   2   1   0  13  -7   9  -2  -5  -1  -2   7  -6  -9  -8  31   6   3   1   1   0   2  -3  -3  -0   6  -4  -3  -4  -9  -0  -3   1   3  -0  -4  -4   2  -0  -2  -1
nu22H22               92:   -0   2   0   0  -1   0  -2  -6   1  -5  -2  -3  -0  -0   0   0  -1  -1  -3   6  -1  -0  -2  -3 -14  18   4   5  -3   1   4  -5   1   2  -1   0   7 -13   0 -11   4   5  -1   3   1  -1  -2   3  -3  -9   2  -6   5  -3  -1  -3   3  -3   1  -1   0   6  -1   3  -4  -1   3   0  -1   1   2  -3  -1  -9   3   3   1  -4   3  -6 -10   4  -9  14   8  12  -3 -14  -1   4 -23 100 -12 -32   9 -29   3   5  -2  -4  -2  -2   8  -6   2  -1   4  -5   1  -6   4  -1   2  -3  -5   5  -6   6  -3   7   3  -7  -2   3  -3   7   1  -2  -2  -2  -7   9   1  -4  -3   2   3   2  -3  14  -1   8   3  -3  -3   2   1   2  -0   1   0  -0  -1  -0   1   1  -0  -2  -4  -2  -1   3   2   1  -3  -0   5   7 -14  -1   2   2   3  -3   0  -1  -3  -2  -3   8   1  -2   6   5   2   1  -2   4  -5   1   3  -4  -1   2
nu33H22               93:   -2  -4  -4  -0   1  -1   1   1  -5   5   0   2   0  -1  -4   2   1   1  -1  -2  -1   4  -2  -0 -15   9  -1   5  -9  -0   2  -6   1   2  -1  -1  -1  -1  -1   3   2   4  -4  -3  -2   2  -1   4  -4   5  -5   3   3  -1  -2   4   0   4  -2  -1   0  -2  -7  -0   1   6  -4   2   2   3  -1   1  -3   6  10  -1  -1  -5   2  -5  -3  -6   6  10  -4  -4   4   2 -14  12 -28 -12 100   8 -15 -29   2  -4  -8   3   2   3  -5   4 -15   4   4   0  -1   1  -2   4   0  -3   0  -3  -1  -3   5   3  -6  -2   2   4   4  -3  -1   4 -13  -2  14  -3   2   0   2   5   9   6 -14  15   2   0  -0   2  -3   5   6  -4  -2   2  -3  -5   2   2   0   1  -2  -5  -4   1   2   3   3  -1  -1   8   4   8 -18  -9  -3  -1  -4   3   2   1   4  -1  -3  -4  -4   3   1  -4   4   4  -4  -6   1   4  -0  -1   6   0
nu12H22               94:    1   1   3  -1  -1  -1   3   1   4  -0   2   1   2   1   2   1  -2  -2   1  -1   3   1  -3   1  -7  -6   3 -14   1   0 -11   2   4  -8   2  -1   0  -4   1   1  -2   0  -2   3   2   4  -4  -4  -2   0   1  -5   1   4   6   1   2  -1   2  -0  -6   3   1  -5   1   2  -3  -0   4  -2   1   4  -3  -2  -2  -1  -3   3   9   5  -2 -13  12  -3 -13 -12   8  13  -3  -6 -19 -32   8 100 -13  -8  -7  -5   6  -3  -1   3  -9  -4   1   5  -4   4   4   2   6  -1  -3  -3   6   3  -0  -5   4  -6   1  -1   0   4   2  -2  -3  -4   0   4  -0   2   0   2   1   4   0  -1  -6   2   2   3  -2   1   8  -8  -1   2   1  -4   1   4   2  -3  -2  -1   0   3   1  -1   0   0  -2   1   2   4  -0   1  -9 -16   1  -7  -4  -2   4  -5  -2   0  -4  -3   3   7   1  -2   1   3  -4  -5   1  12   3   2  -4  -0
nu13H22               95:   -1   1   5  -2   1   1  -0   2   3  -1  -3  -1  -1  -1   1  -2  -3  -2  -1   3   2  -2  -0  -0   9  -0  -7   8 -23 -13   3  -0  -1   3  -1   1   3  -1   4  -1  -6  -4   9  -3   0  -1  -1   0  -2  -0   3   0   0  -1  -0   1  -3  -1  -0  -2   2   0   2   3  -6  -2  -4   5  -1  -2   4   4   1   5   0  -3   7 -10  -6  -8   7  13  -6   0  -4  -3  -6   2  -3   5 -17   9 -15 -13 100 -25   2  -2   5   0 -13   4   7  -0   1  -3 -14   5  -7  -1  -5   1   3   9  -2  -1   2   1  -2  -1   2  -1   2   2  -9   3   6   1   3  -6   2  -3   4   2  -3  -1  -1  -3  -0  -7  -2   0  -1  -4   2  -3  -5  -4  -3   2  -4  -5  -5   4  -4  -4  -2   0   7  -4  -2  -3  -3  -6   4  -8  -5  -6   5   2  -4   3  -0   4  -3   2  -0   2   2   0  -1  -0   2  -2  -1   2   2  -4   1  -0  -1   5  -4  -6
nu23H22               96:    4   0  -4   3  -3  -4   2  -4  -2  -1  -1  -2  -0  -3  -2  -2  -1  -1   1  -6  -0  -1   2   4  -0   3   1  -3   6  13  -0   3  -1   2  -0   0  -2   6  -0   3  -5  -6  -5   4  -1  -1   2   0   5  -0  -2   3  -4  -2  -1  -1  -1   2   1   5  -1   0   4   1   1  -1  -2   0   0   4   2   4   6 -10  -1   5 -12   7  -1  16  11  -5   5 -18   5   4   4  -3  -2  -3  17 -29 -29  -8 -25 100  -1   3   2  -1   8 -13  -3  -4   5   2   5 -11   0  -2  -2   1   4   3  -0   3   7  -1  -1  -4  -3   8   2  -2   7 -12  -7   2   7   2   0  -5  -5  -5   3  -4  -1  -0  10  -6   2  -6  -0   4  -1   4  -1   3   2  -1   1   2   2  -0   2   2   4  -3  -2   2   7   1   3   8  -3  -8  -0 -10   9  10  -4   2  -1  -2  -3   3   3   3  -1  -3  -0   0  -2   2  -2  -2  10  -2   7  -6  -5   1   1   2
nu11H71               97:    3  -3  -2   4   3   0  -3  -2  -3   0  -2  -0   3   4  -2   6   4   3   4  -4   0   3   0   1   7  -3  -3   4  -1  -2   3  -2  -0   5  -3   0  -5  -4   2  -0   2   3  -1   2  -2  -4  -2   2  -4   2  -0   2   2   3 -30  18  -2   2  -4   4  -4  -0  -1   1   5   2  -4   5  -2  -1   3  -2   2   3  -0  -5   1  -2  -6   3  -4  -0   3   2   1   0  -2  -3   4   1  -5   3   2  -7   2  -1 100 -25 -19 -13 -22  14   3  -5   2   2  -5   2 -10  -1   5   5   4  -5   6  -1  -1  -4   2   0  -4   4  -0  -2   9  -4  -3   1   1  -3   2  -0   3   0  -1   2  -1   2   2   2 -15   6  -1  -4  -3   2  -5  -1   1   4  -2  -2  -4   3  -2  -1  -1  -0  -1   3   0   6   0   2   2  -3  -1  -2   0   4  -0   8  -2   5  -1  -0 -12   3  -2   1   4  -2  -3  -3  -3  -0  -1  -0   1  -0  -3   1   4   2
nu22H71               98:    0  -0   2  -4  -2  -1  -1   6   2   0   0   2   4   2   2   3   2   2  -6   5   4   2  -1  -1  -8   9   1   0  -2   1  -0  -4   1  -6   2   4  -2   7   0  -4   1  -2   2  -5   2  -0   2  -0   0   4   2  -2  -2  -1  14 -23   1  -3  -7  -3   4  -1   5   4  -3  -4  11 -13   3  -9  -2   1  -0  -1  -5   6  -1   3   3  -6   4   6  -2  -7   4 -10  -1   7  -1   3  -0   5  -4  -5  -2   3 -25 100 -15 -17  17 -39   1  -9   4  -4   2   6   1  -2  -3   1  -1   9   1  -0   1  -1   0   3   8   5   2  -5  -3  -1  -6   4   2   6  -6   2   0  -0   2   7   0  -1   3  -2  -3  -7   4  -5   5   2  -1   3   4  -1   5   3   1  -6   1   1  -1   3  -5   4   4   0   1   3  -6   0   8   2   0   3  -2   2   2   0  -0   7  -1  -8   2   2  -3  -0   6   3  -2   2   3   6  -0  -3   4  -3  -3  -1
nu33H71               99:   -3   0  -2   0   2   3   3  -4  -1   1   3   3  -5  -5   0  -5   2   2  -2   1  -4   1  -2  -2  -1   1   2   5  -1  -1   0  -3   1  -2   2   1   3  -3  -1  -2   3   2   1   2   0   5  -5   0  -2  -2  -3  -2   5   1   2   4   8   9   7  -5  -2   4  -6  -3  -3  -3  -5   0  -5   1  11   2   3  -3   5   1  -2   2  -0   7  -0  -5  10  -5  -2   1   3  -1  -3   2   0  -2  -8   6   5   2 -19 -15 100  10 -23 -37  -2   6  -3  -2   0  -1   2   1  -7  -2  -3   3   1   2   1   2  -5  -0  -4  -1  -4   7   5  -8  -0  -1  -4   0  12  -5  -1  -3   1   1   5  -1   9   2  11  -9   4   3   8  -9   6   2  -0  -3  -0   1   2  -0   0   1  -1   3  -0   5  -1   1   1  -5  -6  -8  -3  -4  -1  -1  -2  -1   8  -6  -6  -3  13  -2  -3   3  -5  -1   4   3   4   6  -0 -10   0   1   4   3   3   5
nu12H71               100:   -6  -2  -0  -3   0  -1   5  -2  -2   3   2   1   8   5  -1   9   4   5   9  -3  -3  -1   1   2   1  -1   1  -1  -1  -4   4  -1  -4  -1   3   1  -4  -4  -2  -3   4   7  -2  -1   1   6  -0  -1   1  -4  -1   1   5   2   6  -1   4   5   3  -8   3   2  -3   3   1  -3  -1 -10   2  -1   0  -2  -8   4   2   3   1  -2  -0   6   0  -3  -2  -1  -1   5   2  -1   0   1  -4  -4   3  -3   0  -1 -13 -17  10 100 -27  -7  -7   4   1  -9   5  -3   2   3  -4   1   4   1 -10   1   4   5   2  -4  -3  -4   2   5  -5  -0  -1   3  -1  -2  -1   0  -2   1  -1  -5   6  -2  -1   1  17 -14   1   2   5   2   7  -5  -4   0  -4  -4   4   3  -3  -2  -0   1   3  -1  -4  -3  -0   0   3  -2  -8  -3   3   2   2  -8   4  -1  -1 -15  12   2   0   7   7  -3  -4   2  -1  -3   5   3   2  -0  -2  -3   2   4
nu13H71               101:    6  -4  -1   1  -2  -2  -2  -1   1  -3   1   0   3  -0   0   1   0  -1 -11   1   3   3  -0   3   0  -3   2  -0   9   8  -1   2   0   2   5  -1   1   3   1   3   1  -2  -5   2  -3  -4   6   1   3  -1   2   3  -5  -5   3  -8   5   1   2  13   6  -4  -0   0  -1  -1   4  -1   6   2 -11  -0   6  -2  -2  -5   4   2   6  -3   5  -2  -6   2   6  -3  -3   2  -1   2   6  -2   2  -1 -13   8 -22  17 -23 -27 100 -17  -1  -1  -2   5  -3  -1   3  -2   1   1  -8   3   0  -2  -6   2   2   1  17   3  -1 -15  -3   4  -8  -4  12   7  -2  -3  -2   0   1   2  -9   3  -6  -3   1   1  -8   5  -3  -3  -1   3  -0  -2   3   3  -1  -2   3   3   1  -1  -4  -3   1   2   1   2   0   1   1   4   1   1  -1   1  -4  -3   5  -2   2 -10   5  -5  -3   3  -6  -1  -2  -2   1   8  -3   2   4  -6  -1  -3
nu23H71               102:    0   1   1  -0  -1  -1  -0   2   1  -0  -1  -2   2   4  -0   3  -2  -3   6   1  -2  -2   2   0   4  -4  -0  -5   4   4  -2   6   2   3  -2  -1   0   1  -0   7  -3  -0  -1   3   0  -3   0   5   4  -3   0   1  -1  -1   2   1  -5 -10   6  -2  -1  -4   0  -2   2   7   0   3  -3  -2  -5 -11  -3   3   1  -1   3  -3  -3  -9  -3   5  -1   2  -2   4  -2   1   3  -5   1  -2   3   3   4 -13  14 -39 -37  -7 -17 100   5   4  -1  -4  -7   3  -1   9   1  -3   4 -11  -1   1   1  -4  -1   4  -4  -6  -3   3   0   0   4   2  -2  -5  -3   2   2   1  -2  -1  -2  -3  -8   1  -8  10  -6   1   1   5  -9   1   2  -1   2   2  -4  -3   1   0   2  -2  -1 -10  -8  -3  -5  -1   8   6  -4   1  -2  -2   2  -5  -3   8   6  -0 -16   9   2  -3   2  -2  -4  -2   3  -1  -9  -3  -3  -1  -6  -3  -2   1
nu11H72               103:    0  -0  -1   0  -0  -0 -11   2  -1  -3  -5  -3  -3   2  -2  -1  -3  -2  -9   2   2   3   3   1  -7   5  -2  10  -3  -1  -4   1   0  -1   2  -0   3  -2   0   1   0  -3   8   1  -4  -2  -4   2   8  -2  -1  -1   1   0   5  -6  -1 -21  11   1   7  -2  -2  -1   3   3   6   0  -3   2  -3  -3  -7  -4  -0   8   2   1  -9  -1  -2   6   7  -1   2   6  -6  -2   8  -6   6   8  -5  -9   7  -3   3   1  -2  -7  -1   5 100   1 -14 -52 -18  17   4   4   0  -8  -4   1  -5   2  -1   3  -3   4   9   3   2 -11  -5   6  -4  -4   0   8  -0  -1  -2  -3   6   1   2   1   7   6  -6   8  -5  -2  -3   3  -0   4   5  -5   4   5   2  -4   6   4   1   3  -1  -2  -3   1   1  -1   7  -1 -10   3   5   7  -1   0   4  -3   4  -8 -11   2  -3  -4  -0   4   5   1  -0  -4   6   5   3   4  -2  -3   1   2
nu22H72               104:   -1   1  -4   1  -0  -0   1   5  -4   8  -0   2  -6  -7  -2  -8  -2  -1  -4   4  -2  11  -4  -1  -5   5  -3  -0  -0  -0   3  -3  -1  -2   2   1  -1   5  -1   1   4  -1  -3  -2   0  -0  -0   3   1  -2  -3  -4  -0  -5  15  -3  -7   9  -0  -6  -6   9  -0  -1  -0  -3  -4   1  -2   7  -2   2  -6  11  -3  -0   4  -5   0 -12  -0   4  -4   5   1  -1   3  -2  -0  -6   6  -6   4  -4  -0  -4  -5  -9   6   4  -1   4   1 100 -23 -49  16 -26   5   3  -2  -5   1  -1   2 -10   2   2  -0   0   6  -6   2  -3  -0   1  -7  -2   0   8   4  -9  -0   1   0   7  -2  -1  -2   1   6 -12   1  -5  -9   1   1  -1   3  -1   0  -0   5  -3   1  -1   1  -2  -6  -3   1  -3   3  -2  -0   3  -0  -3  -1   1  -3   1   2   1  -3   9  19   3   5   0  -4  -5   2  -0  -3   3  -3  -0  -6   0   3  -2   4  -1
nu33H72               105:    0  -2   5  -6   2   2   2  -5   6  -6   5   2   4   3   3   2   1  -0   3  -1   4  -5   1   4   1   1   2  -2  -2   0  -2   4   1  -1  -2   1   1  -3   5  -5  -1   1  -3   2  -1  -3   4   5  -1   2   4   2  -1   4   0 -10  14  -8  15   6   2   0  -4  -2  -6  -4   0   0   2  -3  -2  -1   3  -3   4   2  -7   4  -0  -1  -6  -1   3   8  -4   6  -4   4   7  -6  -1   2 -15   1   1   5   2   4  -3   1  -2  -1 -14 -23 100   2 -14 -14  -1  -1  14   6  -5  -7  -1   2   1  -4   3  -2   3   4  -5   1  -5  -3  -0  -3  -3   4  -3   6   0  -6   4  -3  -0   4  -2  -1  -5  10   2  -4  -2   0  -1   2   2  -1   3   0  -2  -1   2   2   4  -3   7   1   3   3   1   3  -1  -1   0  -4  -2   1   2  -7  -5  -0   9  -6 -11  -6  -2   0   2   2   0   1  -0  -4   8  -2   5  -0  -3   2  -6   4
nu12H72               106:   -1  -3   1  -2   0  -1   2  -2  -1  -1  -1  -2  -2  -1   1  -1   2   1   5   0  -1  -4  -1  -5  12  -3  -1   4   1  -1   4  -0  -1   7  -6  -2  -0   0  -0   1  -3   2  -2  -5   2  -4   5  -1  -8   3   3   1  -2   1 -25  23  -2  15 -13   1  -3   2   2  10  -3  -3  -1  -1   3  -4   4   3   7  -3   3  -5  -4   0   2   7  -5  -8   1   2  -1  -6   3   0  -6   9  -8  -1   4   5  -3   2   2  -4  -2  -9   5  -4 -52 -49   2 100  -4  -4  -7  -7   7   4   0  -5   4   1  -6  -5   8   4  -6  -6   3   5   2  -3   8   6  -1 -16   5   3  -1   2  -6   1  -1   2   1  -7   2 -10  -4   9   6  -4  -1   1  -2   0   0   2  -3  -0  -2   1  -1  -8   5  -0   8   4   4   5  -2   1   4   3   4   1  -1  10  -6   6  -8  12  13  -4  -1   2   4   0  -5  -1   1  -1  -7   2   3  -2   7   3   0  -4
nu13H72               107:   -3   3  -1   1  -4  -2  -4   1  -1  -1  -3  -2  -7  -3   1  -5  -3  -1  -2   1  -2  -0  -6  -4  -4   5  -2  -1  -2   2   5  -5  -2  -1   1  -0  -1   2  -2  -5   9  -2  -2  -1   3   5 -10  -5  -2  -2  -1  -3  -0  -0   6  -1   6   4  -4  -2  -1   3   1   5  -2  -1  -1  -1   0   3   3   3  -4  -3  -2   2   1   7  11   0  -1  -0 -17   7   5   4   6 -10   1   5   1   4   4  -4 -14   5  -5   2   0   5  -3  -7 -18  16 -14  -4 100 -48  -2  -1  -7  -2  10  -1   0   2   2   7  -0  -5  -7   1  -5   2   9  -3   5  -2  -1   2  -8   6  -1  -1   3  -0   8  -1  -4   8   8  -2   1   5   1  -1  -1  -1  -1   1  -1  -2  -1   1   2  -1   2  -2  -0   7   6   3   4   2  -5   2  -2   6   1  -1   0   2  -4   1  -5   3   4   0   1   7  -2  -3  -2   3   0  -1  -3   1   2  -3   1   1   2   2
nu23H72               108:    3  -1   3  -2  -3  -4   1   1   4  -3  -1  -4   5   1   2   2   0  -1  -1  -1   3  -6   4   1   3  -7   5   2   6   3  -6   7   2  -3   3   2  -2   4  -0   3  -5  -1   3   7   2   0  -0  -4   1   1   2   1   2   3   3 -10  -1 -10  -6 -12   2  -3   0  -4   2   4   3   3  -0  -3  -3  -4   4  -5   1  -4   1   3  -6   3  10   3   7 -16  -1 -10  -5   8   4   5   1  -5   0   4   5 -11   2   6  -1  -3  -1   3  17 -26 -14  -4 -48 100   2  -1  -4  -6  -4   4   2  -2   2   3  -2  -5   6  -2   2  -6  -2  -3  -2  -6   8   2   5  -8   1   3   0   1  -2   0   1  -0  -9  13  -2  -4   4  -1   1  -0  -0  -1   1   2   1   0  -0   1  -2   1   3   1  -2   2  -2  -3   1   2   4   2  -2  -3   3  -6   7  -6   7 -11 -11  -3   3  -3  -2  -1   2  -2   3  -3   8  -2   4   3   5  -1  -6  -1
nu11H81               109:    1   1  -5   6   1  -1  -2  -4  -3  -2  -0   0   4   2  -3   6   3   1   3  -2  -2   3   2   1  -8  -0   2  -5   2   2  -4  -3   2  -4   5   2  -7   0  -0  -2  -0   4  -1  -1  -3  -3  -0   1   8   1  -6   5  -1  -5  -4   2  -1   1   2   1 -12   8  -0  13   6   6  -8   1  -1   1  -2  -2 -10  -3   7  10  -2  -4  -7   1   5   4   7  -6  -3   2   3  -0   4  -5   5   1  -1   4  -7   0 -10   1   2   2   3  -1   4   5  -1  -7  -2   2 100 -13 -24 -41 -23  24  -6  -0   4  -1  -2  -3   8   0  -3  -1  -8   4  -3  -5   3   7  -6   2  -2  -3   5   4  -0   1   3   5  -1   2 -10  13   1   3   1   2   2  -4   2   3   2  -1   2   2   0  -2  -7  -5  -5  -6   2   3  -1  -3  -1  -0  -7  -1   1  -1   0  -7   0  -1  -3  -0  -1  -2   3   2  -6  -5   1  -6   0   8   4   2  -1  -2   5   1
nu22H81               110:   -1   2   5  -5   1   3   5   0   5  -0   3   1  -1  -2   3  -4   0   1   3   3  -1  -1  -2   1   1   8  -1   2  -3  -2   2  -0   2  -2   1   3   2   4   1   7   1   1  -1   6  -1   1  -2  -3   7 -17   6  -8   9   1   6  -5   2  -1   2   2  -4 -14   8 -20  -1  -4   5  -5   2   0  -2  -1  -2   1  -6  -1   9  -2   3  -6   1  -5   5  -0  -3  -7   5  -1  -3   3   1  -6   1   2  -1  -2  -1  -2   1   3  -2   9   4   3  -1  -7  -1  -1 -13 100  -1 -44  19 -51   2   6  -2  -4  -5   7   4   5   3  -7   5  -5  -9  -1   1  10   3  -3   0  -4  -2   4  -4  -4  -6   1   5 -11  17  -4   6  -1  -1  -1  -2   3  -2  -4  -1   2  -3  -3  -0   5  -9   1  -6  -2 -10  -5   2  -2  -0  -4  -5   4  -3   4  -1   8  -6   3  12  -1  -7   2   4   6  11  15   3  -9  -0  -1   3  -1   6  -4  -5   2
nu33H81               111:   -0  -2   1  -2   1  -0   1  -1  -1  -2  -2  -2  -5   0  -0  -3  -2   1   2  -3   0   0   4   1   0  -0  -4  -2   2  -1  -0   3  -5  -2  -2  -0   3  -3  -7  -5   2   0  -0   1   3   2   2   7  -7   2   3 -10   2   4  -0   1   2  -3   2   4  -9   9  -7 -10  -9  -7   2   1   0   2   2   1   3  -1  -2  -4  -3   4   6  -1 -12  -4  -2  11  -2   5  -6   7   3 -11   0   4  -2   6  -5  -2   5  -3  -7  -4   1   1   0  -2  14   7  -7  -4 -24  -1 100   7 -15 -48   7  -1 -10   1   1   5   2   2  -5  -1   5  -2  -0  -2  -0  -0  -1   1   2   0  -4   3  -6   5  -8  -4  -2   0  14  -5  -4  -4   2  -0   2   4   2  -1   3  -4  -0   0   1  -0   1   1   1   2   5   3   8   9   1   5   0   3   2   5  -3   6  -1   2   4  -4 -11   5   1   3  14  11  -1  -2  -2   0  -1   3   4   6  -1  -3
nu12H81               112:   -6  -3  -5  -2   0   1  -7  -1  -5  -0  -1   4   5   4  -3   8   5   4  -2  -1  -1  -3   1   3   1  -3  -3  -2   1  -0  -4   1  -4   3  -0   0  -3   2  -3  -1   2   1  -2  -5  -1  -2   1   2  -5   3  -1   5   0   6  -1   3  -4   7   0   1  21 -13  -7   5  15  11  -0   1  -0   2   5   5   8  -3   2  -7  -5   8   2  -3  -4  -3  -8  10   3   3  -0  -6  -1   2   2  -1   4  -1   1   1   5   1  -2   1   1  -3  -8  -5   6   4  -2  -6 -41 -44   7 100 -18   3  -5  -2   3   6   3  -9  -9  -1  -1   5   2  -3  10   3  -1  -7   2  -1   1  -2   4  -5   5   2   3  -5   1  -9 -25  -3  -2  -2   1   3   3  -3   2   2  -0  -1   5   3   2  -2  10  -0   4   2   3   0   3  -4  -4  -6  10   2   3   6   1   6  -6   2   0   4  14   0  -3  -8 -25 -23  -9  11  -4  -5  -8  -1  -2   1   7   2
nu13H81               113:    3   2  -0   4   0   2  -1   1  -1   1  -0   1   1   0  -3   1  -4  -1  -1  -1   1  -4  -1   0   0   7  -3   3  -9  -2   6  -1  -2   3  -4  -2  -1  -4   3   4  -5  -3  -1  -0  -0   2  -1  -2  -2   0  -1  -3  -3  -3   4  -5  -2   0  -2  -4   9   3  -4  15 -12  -1  -1   2  -2   0  -2   1  -7  11  -6  -5  10  -3  10   7  -6  -9  -2   1   6  -7   5  -1 -10  15 -11   2   0  -3   3   4   4  -1  -3   4  -8   4  -4   1  -5   0  10  -4 -23  19 -15 -18 100 -31  -2  -0   1   1   1   2  -9   5   4   0  -2  -2  -9   5   1   3   1  -3   2   0  -1   1  -1  -4  -2   5  -2   2 -14  -3   1   5  -3  -0   2   2   0  -0   0  -1  -3  -2  -1  -3   7  -2   6   2  -5  -1   1   4  -4   3   1  -1  -3  -6  -2   4   5  -1   1   3   5   5  -4  -3  -8 -11   0  -2  -3   3  -3   2  -3   1   0   1
nu23H81               114:    2   2  -1   3  -2  -3   1   1  -1   2  -1  -2   5   4   1   6   2   0  -5   5   2  -0  -1  -1   2  -8   3  -0   1  -1  -0  -1   0   1  -1  -5  -1   2   1  -4  -3  -4   3  -5   1  -1   1  -2   1   8  -3  11  -6  -2  -3   2   1  -1  -1  -2   9  -2  -0  12  -0  -6  -2  -1   1  -1   2  -3   0  -5   6   9  -5  -5  -9  -2  11  14  -3 -16   1   0  -7   2  10  -6   3  -3  -3  -3   9   3  -5   9   3   1   3 -11   1  -1  -7  -5  -1   4  24 -51 -48   3 -31 100  -3  -0   5  -5   0  -7   0  -7   0   5  -6   5   6  -0  -1  -5  -2   3  -3   7  -0  -3   4  -2  10  -3   1   5  -5   6   2   0   1  -3  -3  -2  -2   1  -0   2  -1  -2  -3   0   0   0  -1  -2  -0   0  -6 -11   1  -6   4   2   4  -6   0  -7   5  -2  -8   4   5  -8  -2   0  -8  -4   3   7   5  -2   1  -1  -2   2   0   0
nu11H82               115:   -1  -4  -2  -2  -2  -3   2   2  -1   5   3   4  -6   0   0  -3  -0   1  -8   3   1   4  -3  -3   3  -2  -2   0   0  -3  -1   1   1  -1   1   1  -6   3   1   0   3  -2   7  -3  -1  -4   4   1  -8   2   1  -0  -5   1  -2   3  -2   2  -0  -2 -31  12   1  -5  -1  13   2  -1   0  -1   4   6  -7  -1   3   2   3  -2  -1  -3  -2   4  -1   3  -4  -4   0   5  -1   2   3  -5   0   6  -2  -0   6   1   1 -10   0  -1  -5   2  -1   4   0   2  -6   2   7  -5  -2  -3 100 -22 -27 -23 -14  15  -5  -1  -1   2   5  -1  -7  -4   0   3   4  -0  -4   3   0  -1   1  -3   3  -4  -3   3   2  -4   1  -2   1   2  -3  -4  -2   4  -0   3  -2  -1  -2   4  -7   8   0   3  -2   6   0   0  -2   0   4  -2  -0   1  -1   1  -4   1  -1   0  -6  -3   0   5   5  -4  -4   0   1   2   0  -0   4   1   2  -1
nu22H82               116:   -3  -1  -1   4   4   4  -1  -3  -4   2  -1   1  -0  -5  -1  -1   3   2  -0  -3  -2  -2   3   1  -2  -2  -1  -2   2   4   5 -14   2   3   0   1   4 -10   0   1   1   6  -4  12  -4   2  -2  -2  -3   4  -2  -1   2  -1   1  -5  -1  -6   3   1  12 -17   2  11 -10  -8  -3  -1  -1   5   3  -1   1  -3  -2  -0   2   3  -0   9   0   0   2  -5  -2 -11   4   6  -1   4  -5   5  -3   3  -1   3  -1  -0   2   1  -2   1   2 -10   2   1   2  -2  -0   6  -1  -2  -0  -0 -22 100  -8 -33  15 -37   1   1   1   0   1  -2  -0   7  -1  -5   1   2   4  -7  -0  -2   1   4   3   4   3 -10   5   0   2  -3  -1   1   2  -0   0  -1  -1  -2   1   1   2   2   6  -1  -6   1   1  -4  -1  -4  -2   0  -1   1  -2   2   1   1  -5   5   7   2  -2   2  -0  -2   7   8  -1  -2  -0  -1  -3  -2   1   2   5  -2
nu33H82               117:   -2   2  -3   1   1   3  -3  -1  -1  -0   1  -0   1  -1  -1   1   1   1  -2  -1  -1  -5   2   7  -1  -2  -0  -0  -0   1  -2   5  -6   2  -1   2  -1   2  -8   2  -0  -1  -1  -0   1   5  -4  -3   2   3  -4   5  -5  -4   4  -2  -3   1   3   2   4   2   1   1   9  -7  -2   1  -4   1  -6  -6   7  -1 -13  -2   3   3  -1   3  10  -4   9 -12  -1  -2   6  -2  -4   1  -2  -6  -1  -0   2   7  -1   1   1   4  -6   1  -1   2   1  -6   2   2   4  -2 -10   3   1   5 -27  -8 100   7  -3 -44  -1   4   5  -4   4  -5   5  -1  13   2  -8  -5   5   2   1   1   2   5   2  -1   1   3  -4   2  -3   7  -1  -2   2   1   0  -2   4  -0   0   0   1  -4   0  -0   4  -2   4  -4  -4  -0   6  -5  -2  -2   1  -8   3  -6   4  -4  -2  -2  -2 -10  -9   7  -5  -7  14  -2   2  -4   3  -1  -6  -3   3   3
nu12H82               118:    3  -2   2  -5  -1  -3   3   5   3   2   2  -0   2  -1   2  -1   0  -1   5  -3   1   1   1   0   1   0   0  -0  -5  -3  -3   6  -2  -6   3  -0  -3   1   0  -8   3   2  -2   2   2   9  -5  -1   3  -2   4  -3   4   3  -1  -4   2  -3  -3  -0  -1  13   0  -5  11  -4  -1   2   2  -2   2   1   2  -1   1  -6  -4   6   0   5  -1   2  -2  -0   4   6  -4 -18   9   2   5   6  -3  -5   1  -1  -4  -1   2   5   2  -4   3   2  -4  -5   7   3  -1  -4   1   6   1  -5 -23 -33   7 100 -22  -3   1  -3  -7   1   6   1   2  -5   4  -0  -2  -1  -1  -3   0   4   2  -5  -1   3   4  -5  -6   7   2  -1   1   2   0  -1  -1   1   1   2   5   4   2   8  -2   6  -3  -2   2   3   1  -2  -2   4  -3   0  -1   7   1   7  -4   1   5  -1  -3  -3  -0   4  -9   2   4  -1   6  -1   3   5   1  -0  -4   0
nu13H82               119:   -0  -0   4  -3  -4  -3   1   2   6  -0  -1  -1  -1  -3   4  -5  -1  -2  -2   3   2   0  -2  -3  -4   2   3  -3   1   3   1  -2   2   2  -9   0   3   0   3  -0 -12  -3   3  -4   2  -5   8   3 -11   7   2  -2  -3   3   3   4   2   0  -2  -4  -3   2  10  13 -12  -3   4  -0   2   1  -1  -0   4   2  -3  -3  -1   4   6  -2   1  -5   3   4   1  -3  -2   9  -6  -3  -5  -3   5   4  -2  -1   2   0  -5   2   2  -1  -3  -0   3   8  -0  -2  -2  -5   1   3   1   0 -14  15  -3 -22 100 -29   1  -3   4   2   6  -4  -2   3  -4  -2   6  -1   3  -1  -1  -2   2   5   1  -3  -2  -3  -4   6  -2  -0  -0  -2  -2   0  -1  -1  -3   1  -0  -0   1  -9   4  -4   5  10   5  -1  -4   1   9  -2   4   1  -1   3   3  -4  -1  -1  -2  -0  -2  13  -0  -5  -4   4  -4  -0  -5   4   0   1   1   3  -6  -2
nu23H82               120:    2   5  -1   6   3   2   3   1  -4   4   1   1  -2   3  -3   1  -3  -3   1   5  -0   8  -3  -1  -2   5  -2   5  -1  -5  -0  -0   0  -3   1  -6   1   1  -1   3  -1  -7   1  -5  -2  -1   3   5   4  -5   1   1   6   1  -3   3  -0   4  -1  -2   6  -8 -11 -11  -1  -1   4  -4  -3  -3   1  -5  -8   4   4   7   1 -13  -1  -7  -6   4  -4   8   1   8  -0  -4  -1  -3  -1   7   3  -6  -1  -4   0   3  -0  -4   1   4   4   0  -2   4  -5  -5  -3   7   5  -9   2  -7  15 -37 -44  -3 -29 100   4  -1  -3  -0  -9  12  -4   3  -7   0   1   7  -6   6  -0   2  -3  -4  -2   1  -4   0  11  -7  -1  -1  -0  -0  -3   2  -0  -1  -1   1  -2  -1  -2   2   2   0   0  -1  -8   1   6   4  -4   4  -5  -4  -2   0  -1   5   5  -1   0   0  -1   4   9  -2  12   8  -1  -5   1   6   4   0   0  -2   3   2
nu11H91               121:    1  -4   3  -4   0  -1  -4   1   1  -3  -1  -2  -5  -3   2  -6  -0  -0   2  -2   4   2   1  -4  -5  -2   1   1   3   1  -4   4   0  -3  -1   3  -5   4   1  -1   3  -1  -6   4   1  -7   5  -0  -5   4   2   1  -3  -3  -2  -7   3  -3   5   2  -6  -2   3  -2  -1   0  18 -15   4   4  -3   1   3  -2  -1  -3  -2   3   2  -2   4   4  -0  -3  -1  -2  -2   2   5  -3   1   3  -6   1   2  -3  -4   8  -4  -3  17  -4   9   6   3  -6  -7   6   8   4   2  -9  -9   0  -5   1  -1   1   1   4 100  -6 -12 -51 -25  24 -23  -6  10  16  -3  -0  -0  -1   3   8  -5  -2  -1  -6  -4  -4   5  -4  10  -5  -5   3  -0   2   2  -1  -6  -2   3   3   1   9  -6   5  -4  -0  -2  -1  -0   1   7   1  -0  -1  -1   2   3  -2  -1   4   6  -9  -8  -0   1   9   8  11   0  -9   1  16  -5   4  18  -4  -2  -1
nu22H91               122:    1   3  -7   8   1   2   0   1  -5   5   3   7  -0   3  -6   3  -0   2   3  -4  -5   1   4   4   1   2  -3   3  -3   1  -2  -7  -1  -0  -2   4   2  -7  -0   3  -1   4   1   5  -5   1  -2  -1   8  -7  -4  -2   3   2  -0   3  -6   4  -3   3   4  -6  -4   5  -2   5 -22  28  -8   9  -4   4  -1  -4   0   2  -3   4  -2   3   1  -0   4  -4   0   2  -4   4  -3   4   3  -7  -2  -1  -1   8   4   5  -1  -4   3  -6   3  -6   4  -6   1  -2   0   5   2  -1   5  -7  -1   1   4  -3  -3  -1  -6 100 -24 -55  23 -30   2 -17   6   8  -8  -3  -0   2   2  -2  -3  -2  -2  -1 -13   8  -1  -9 -28  14  -2  -2  -1   1  -3  -3  -2   4  -1  -2   1  -4  -7  -0   7  -4   2   2  -2   3   1   1  -0   2  -2  -1  -3   3   9  -4  -0  -2  -0  -1  -4   4  -1   0  -1  -7   6   5   9 -22 -28  -9   7  -1
nu33H91               123:    2   1   1   2   1   1  -0  -1  -1  -0  -1  -1  -2  -2   1  -2   1   2  -1   0  -0  -0  -1   0  -0  -1   1   1   5   5  -1  -3  -1  -3   4   4   2  -1  -1  -1   3   1   3  -7  -6  -3  -0   6  -1  -2   5   1   5   2   0  -1   2   1  -1  -6   1  -1   2   0  -1  -2  10 -14   3  -6   7   2  -1   7  -5  -2   3  -5   1  -1   2  -3  -2   1  -1  -4   5   5  -2  -4  -3  -2   2   0   2   2  -0   2  -4   2  -1  -3   2   2  -5   3  -5   2  -3   3  -5  -1   4   0  -1   1   5  -7   4  -3 -12 -24 100  17 -25 -22   0   6 -15  -4  11   8  -2  -4  -0  -2  -5   4  -4  -1   3   2  -3   0  14  -2   1   2   2  -3   1   2   0  -1   1   0  -1  -2   4  -8  -2   3  -4  -0   2  -0   0  -5  -1   3  -4  -3  -6  -4   6  -2  -3  -3   5  -0   2  -6  -2  -2  -2  -0  -1  -0  -4   8  14   1   0   5
nu12H91               124:   -3  -0   3  -6  -3  -3   7   3   3   4   2  -0   4   4   3   5   3   2  -2   4   1  -2  -3   1  -1   1   2  -7  -1  -3   2  -7   3  -9   8   1   1   1   0  -5   1   1   1  -2   1   4  -2   2  -2   3   0   0  -1   0  -2   9   3   1  -1  -3  -2   8   1  -2   2  -2   2 -13   4 -24   9   2  -2   1   3   2   2  -7   4  -2  -4  -0  -3   4  -1   1   5  -0  -2  -4  -4   3   4   4   2  -2  -2  -5   7   5 -15   3 -11  -3   1   5   2  -6  -1  -7  -1   5   0   5   2   0  -4   1   2  -0 -51 -55  17 100 -13  -7   9  16 -13 -18   9   6   1  -0  -6  -6   5   2  -0   5  12  -2   6  10  16 -11   5   1   2  -3   2   3   6  -4  -2  -1  -2  -0   8   1  -4   2  -1   1  -2  -2  -4  -2  -4  -5   2  -1  -3   3  -6   7  -1   9   2  -0   4  -5   2  -3   1  10  -0 -18  -1  19   4  10  -4   0
nu13H91               125:   -4  -1  -1  -6  -5  -3   5  -3   3   1   2   0   2  -1   0  -0  -1  -1  -2   0  -0  -4  -5  -1   2  -0   2  -1  -4   2   1   1  -0   9  -6  -5   6  -3   3  -0   0  -2   1   3  -1   4  -5  -2   1  -6   5  -4   5   4   0   2  -0   1  -8   2  -6   5   1   1  -6  -5  -6   7   5   7  10   1   3  -6  -2   1  -1   4   3   6  -7  -7  12  -2   3  -3  -0  -1  -6   8   1  -3   4   2  -9   7   9  -3   5  -5  -3   0  -5  -0  -5   2   9  -2  -8   5   5   2  -2  -6   5   1   4   6   6  -9 -25  23 -25 -13 100 -46  -4  -6   9   4  -5  -3  -1   2  -2   1   1  -2   4  -7   2  -0   2   2  -4  -0  -1  -3  -5   3  -6  -3  -1   7  -1  -1   1  -4  -0   3   6  -1   4   5   0   1  -1   1   1   5  -2   4   3   4  -4  -2   3   8  -6   3  -6   2   2  -0   2   9  -8 -12  -3  -4  -4   2  -2   2
nu23H91               126:   -2   1   3   0   3   3  -3   4   1  -1  -1  -3  -3  -1  -0  -4  -4  -6   1   1  -0   4  -3  -9  -1   0   0  -0   2  -3   4   6  -1   1  -3 -10  -2   4  -1   3  -4  -5  -3   1   7  -2   3  -3  -4   7  -5   0  -7  -7   3  -5  -3  -5   7   2   1   0  -1  -3   2   0  11  -4  -7   1 -15 -18   1   1   1  -1  -1  -0  -3  -3   4   4  -6  -0   0   5  -3  -7   8  -3   1   7  -3  -2   3 -12  -4  -1  -8  -0   4   0   6   1  -3  -3  -3  -3   4  -5  -2  -3  -2   5  -1  -2  -5   1  -4  12  24 -30 -22  -7 -46 100  -1   7   3   2  -7   4   4  -1   1   3   2  -1   2   1  -4  -1   4  -5  -3   5  -1   2   1   0   2   2  -2  -2  -0   2  -1   5  -2   3  -5   0  -2  -9   7  -5   1  -3   4  -6   6   2   8 -14  -3   2  -2  -4   1   2   5  -0   4   4   1  -2  -4  13  -6   5  -3   6  -1  -8
nu11H92               127:   -0   0   3  -1   2   1  -5  -0   2  -5  -3  -1  -1  -0   1  -0  -4  -3   8  -4  -2  -0   3  -1  10  -4  -0  -3  -0  -0   5   3  -2   8  -3   0  -1   1   1   0   1   4   6  -1   3   3  -2  -1  -3   2  -0  -0  -3   2  -5   2   5   3  -1  -1  10  -2   1   3  -3  -3 -18  15  -0  -1 -11   0   6   2  -4  -7   1   4  -9  -1  -1   8  -0   1  -1   3  -4  -1  -0  -4   2   1  -1  -3   6  -7  -3  -6  -0  -1  -8   4  -4  -7  -0   8   5  -2  -3  -9  -0  10  -9   6  -7  -0   5   2  -2  -4 -23   2   0   9  -4  -1 100  -6 -19 -43 -32  20   2   2  -3  -6   1   3  -2  -0   3   8  -5   4 -15   8  -1  -5  -5   3  -4  -5  -5   5  -4  -5  -0  -4   1  -3  -4   4   2  -4  -6  -5   7  -3   0   1   5  -5   3  -3   1  -2  -7   2   8   2  -3  -7 -11  -8   1  -1   3  -3   8 -16  -9  -3  -2   2
nu22H92               128:    0   1  -0   1  -0  -0   2   4  -1   4   0   0  -1   3  -1   1  -2  -2   2   1  -0   2  -1   1  -0   5  -1  -1  -1  -1  -0  -6   3  -3  -1  -2   4  -4   2   3  -0  -1   2  -7   1  -5   1   0  -3  14  -3   1  -3  -3  -2   1  -3  -3  -1   1   2   1  -2   1   1   1   4   2  -5 -12  -5 -14   1  10  -2  -2  -1  -5  -0   1   3  -3   1  -3   0  -2  -3   4  -3   2  -2  -2   4  -4   1   2   1   4  -1   3  -4   2  -4  -2  -3   6  -2  -6  -5  -1  -2   3   5  -0  -4   7  -1  -5   3   3  -6 -17   6  16  -6   7  -6 100 -16 -51  22 -36   1   1   2  -3   2   5  -3  -0  -7   4   1  -0  -0  13  -3   1   3   1   4  -0  -1  -4   1  -0  -1   3   6  -1  -1   0  -3  -2  -2   5   2   3  -2   1  -3   1   1  -2   4   5  -5  -1   4  -5  -3  -5   3  -2  -0   3   5   2   6  -7 -12  -7  -0   4
nu33H92               129:   -1  -3  -5   0   3   4  -2  -3  -3  -0   0   0   4   2  -3   5   3   3  -2  -5   2  -5   5  -1   2  -3   0   3   2   2  -3   3   3   2   4   1  -4   3  -8  -0  -3  -1  -1   7  -1   8  -6  -7   4  -1  -7   3  -2  -2   3  -2 -10   1  -5   2  -0  -4  -3   0   2   5   4   4  -6  13  -6  -6  -1  -6   0  -5   4   3  -1   5   1   1   1  -6   1  -7  11   3   1   0   4  -2 -13   0   3   7   1   2  -4  -1  12  -2   0   0  -3  -1  -1   8   3   1  -0  -1   1  -1   0  -1  13   4  -4  -7  10   6 -15 -13   9   3 -19 -16 100  14 -23 -32  -5  -1   1   2 -10   1   0  -2  -1  -2  -4   3   3  -2   6  -1  -1  -3  -0   1   1   2   0   1   3  -6   4  -9   3  -2   4   3   5   4  -3   0   0   2   6  -1  -5   7   3  -2   3   5  -0  -4  -4   3  -2   2  -1  -4   1   1  -4   6  11  -7   6   2
nu12H92               130:   -1   0   3  -2   1   2   2   0   2   1   2  -1   4   1   2   2   2   1  -4   4   2   1  -3   1 -10   8   2   6  -2   1  -0  -1   1  -4   3  -0  -3   6  -0   3  -0  -4  -2   3  -1   3  -3  -3   5  -6   3   5   2  -3   9  -6   3  -1   6   2  -2   1   1   0  -1  -2   5 -12   8   4   2  -2  -9  -2  -5   6   7   6   8  -3   1  -3  -1   0  -1   5   2   2  -0  -1  -1  -2  -2   4  -6   2  -3   6   0  -2   7  -5   8   8   4 -16   2   2   7  10  -0  -7   3  -5   3  -5   2  -0  -2   0  16   8  -4 -18   4   2 -43 -51  14 100 -15  -3  -3  -3   3   6  -4  -6  -0   2   4  -5  -3  -2   8  -9   2   1   0  -0  -1   1   4   1   0   1   1   1  -2   1   3  -4  -5   0   5   4  -4   2  -0  -4  -0  -0  -2  -1  -2  -8   5  -0  -4   4   4   5  -1   4  -1  -4  -6   1  -7  14  10   6  -2  -2
nu13H92               131:    0   1  -4   4  -0  -1  -1  -1  -5   2  -1   2  -2  -2  -1  -1   5   6  -1   1   0   0   3   5   3  -2  -4   3   0  -2  -3  -5   1  -0   3   3   2   0  -3   2  -2  -2  -7  -2  -4  -5   3   6  -4   1  -1  -1  -0   2  -4   5  -6   4  -3   1  -5  -1  -3  -2   2   5  -4  -1   1  -0  13  16  -3   3   6   4  -2  -8  -1  -3   2  -3   1   6  -5  -4   3  -0   2   8  -0  -7  14  -0   2   0   2  -6  12  -1  -2  -3  -0   4  -3   5  -8   5  -6   3  -1   2   1  -2   4   1  -8  -2   6   1  -3  -8  11   9  -5  -7 -32  22 -23 -15 100 -39   1  -9   4   3   0   2  -3  -4   2  -8   2  -2  13 -16  -3   6   6  -2   2   4   0  -4   6   6   1  -0   3   6   6   2   2   1   0  -1  -3   2   1  -0  -7  11  -8  11  -3  11   8   1   2  -4   3  -2   3  -1  -3   9  -7  -6  -7  12  10  12   5  -3
nu23H92               132:    0   3   4   2   0   1   1   0   2  -0   1   0  -2  -2   2  -3   0  -1  -0   4  -2   4  -2  -3   1  -6   4  -5   5   3   4   1  -4  -0  -2  -0   2  -5   3  -4   2   1   3  -4   0  -2   1   1  -2  -4   6  -4   5   4  -1  -0   8  -0   4  -4   1   2   4   1  -3  -5  11 -19   2 -10   8  -1   2  -2   5   2  -5   1   0  -2  -3   1  -1   2   3   2  -2  -5   2  -7  -2   9  -3   2  -3  -5  -0   2  -5   0  -3   2  -1  -9   6   3   6  -8   2  -3   1  -1  -3   3  -0   2  -5  -1  -1   7  -0  -3   8   6  -3   4  20 -36 -32  -3 -39 100   1   4  -3  -3   4  -2  10  -2  -2   2   4   0   3  -9   1  -1  -4   1  -1  -2  -2   2  -3  -2  -2   4  -1   0 -11   1  -3  -3   1  -6   3  -8   3   1   3  -3   3  -5  -2  -0  -4  -4  -1   7   4   1   1   2   3  -3  -2   1  -3   4   0  14  -3  -4
dsothree              133:   -4  -1   1  -4  -0   0   2  -3   0   0   3   5   6  -0   4   5   4   4  -3  -1  -5   0   2   4  -1   5  -1   0  -4  -2   0  -2  -0   4  -2  -1   2   1  -3  -1   4  -1  -6   3   2   7   3   2  -2   4  -5  -2   3  -1  -3   2  -6  -4   1   4   2   1   4  -1  -4  -6   1   3  -1   1  -5  -3   1   3   1   0  -0  -3   0  -1   5   2  -1  -3  -1  -0 -10  -2   3   7  -6   1   2   0   4  -5   3   0  -1  -2  -2   2  -2  -0   0  -1  -1   1  -2   0   2   1   2  -3  -4   4   5  -1   3  -6  -0  -0  -2   1  -1   4   2   1  -5  -3   1   1 100  11 -20  -8   5   5  -3   6  -4   5   4  -4  -2   1  -8 -28 -20  13 -23 -27 -10  20 -25 -28  17   2  -3   1  -4   2   5  -8   0   1   4   4  -3 -10   6  -1   2   1   0   6  -5  -4   0   3   1  -1   1  -7   6  -6   2  -8   5   2  -0  -8   0   2
dsofour               134:   -2  -0   3  -6  -0   1   6   2   6   3   5   3  -0  -2  -1  -4  -7  -5  -2   3  -2   0   2  -0   6  -0  -3   1  -4  -8  -5   8   0  -2  -4   3   4  -2   2  -2  -0   2   1   0   6  11   7 -11   4  -1   1  -2  -1   4  -1   2   0   0  -7  -4  -1  -1   2  -0  -3   0   0  -2   7  -6   4   3  -7   5   4   0   2  -3  -1 -10   4   4  -5   3  -3   1  -3   3   2  -2   0  -4   0   2   2  -5   0  -0  -3   1   0   1  -3   1  -6   2  -1   3  -3  -4   0  -2   0   7   3  -7   2  -3  -1   6  -1   2  -4  -0   2  -1   2   1  -1  -3  -9   4  11 100 -45 -10  -4  -7  -1  -4  -5   8   5   1  -6  -0  -4 -54 -58  39 -53 -43 -24  47 -59 -60 -37  -1  -1  -6  -3  -7  -4  -7   6   5  -4   3  -0  -5   7  -5  -2   0   8  -6  -9  -4  -2  -1   0  -1   2  -0   0  -3   1  -4   0   0  -6   0  -5   5
dsofive               135:   -2  -1  -1   1  -1  -0  -7   3  -4   2  -5  -3  -2  -3  -1  -3  -0  -1   4  -1   3   3  -5  -2  -3  -1   0  -0   8   2  -3  -8   4  -6  -0   3  -8   2  -1   4   6  -1  10  -2  -6  -7 -11   9   2   8  -0   7  -5  -1  -1  -2   1  -4   7   6   5  -2  -2  -0   5   3  -3   0  -2   2   4   2  -1   3  -4  -1  -1   5  -3   2  -2  -1   3  -1   1  -2   2   2  -1   1  -1  -3   2   1  -3   3  -1   2   1  -1   1  -2   6   0   4  -6   3   0   5  -2  -4   4  -1  -0   0  -0   1   0  -1  -0   3   2  -0  -6  -2   1  -3   2   1   3   4  -3 -20 -45 100  12  -6  -1   2   0  -8  -0  -1   9   1  -2   6  46  53 -41  61  46  27 -47  66  60  27  -4   7  -6   4   1   0   0  -0   1  -2   2   2   2  -4   5   0  -0  -1   4   1  -3   4  -1   1   1  -5   2  -5   1  -1   2  -1   4   2   4   4  -5
dsosix                136:    2  -3  -1   1   4   2   0  -2  -5   0   1   1   6  -2  -2   4   2  -1  -3   1   3   6  -2  -5  -5  -1   1   5  -8  10   1  -4   0  -2   5  -2  -3   4  -1   2   2  -3  -6   5   1  -1   0  -1  -2   4  -1   0   2  -1  -2  -4   0   3   0  -1  -5   2  -2   3   2  -3  -2  -2  -1   5  -4   0  -2  -2  -0   3   1   5   1  -1   2   2   1  -4   0  -3   1   1   3  -5  -9   2   5   4  -1  -4   2   7   1  -5   2  -1   1   7  -3   1  -0   1   4   4   3  -5   1  -3  -1  -2   1   4  -2   2   8  -2  -2  -6   1   3  -6  -3   2   6   3  -3  -8 -10  12 100  -4  -6  -6   8   1  -5  -3   5  -2   2  -2  18  18  -3  22  14   8 -24   9  29  -1  -3  -5  -1   2  -3  -1   1  -1   3   2   4 -12  10   0   1  -2  -1   0  -2   7  -1  -3   2   2   5  -3   2   1   3  -4   2  -5   5  -2   7   4  -2
dohoneone             137:   -4  -1 -13  -2 -14 -12  -5  -1  -6   1  -4   2   1   9  -7   8  -4   0 -18  18  -3  13 -20  -3  -4   7  -6   4  -1  -3   1  -6  -0   4  -4  -0   3  -6  -1  -1  -0  -1  -4   3   3   0   2  -1  -5   0  -2   6  -5   1  -3   4  -5   4  -8  -1   1   2  -6   2   1   2   3  -4  -1  -2   1   5   7  -3  -7   5 -16  22  -3   4   7   0   5  -8   5   2  -1  -7   0   4  -8   3   9   0  -1  -1  -1   0   5   6  -9  -2   2  -2  -0  -1   8  -2  -0  -4  -6   5  -1   4   1   1   2   2   2  -3  -5  -3  -5   5   1   2   1   2 -10  -4   0   4   5  -4  -6  -4 100  -8  10   9   2   0  -3  -1   8  -2   1  -2  -1   6  -2  -1   2   1  -1  -2  -1 -12  -9  18   2  37  -9  37  -8 -10   1  -9  -2   5  -4  -5  11  -7   2  -4  -2  -2 -10   1  -9   7   0  -2   5  -3   9   1   6  -0   6  -8   6  11
dohonetwo             138:    1   4   6  -3   5   1  -2  -2   5  -7  -3  -7  -5  -5   7  -8   4   3  -3 -12  13 -28  25  25  -2   3   2   2   1   3   1   1   2   1  -3   1   4   2  -4  -3  -3   0  -1  -2  -1  -5  -0   5  -4   2   3  -1   3   2   0   1   5  -2   4   1   4  -2   2  -1   5  -0   5   3   4   4 -10 -10  -1   3   6  -2   5 -11  15   3 -13 -13  11  18   3  -4   4   5  -6   2  -6   2   6  -1  -3  -0   2  -1  -1  -2   3  -3   1  -1   4   2  -1   0   1  -4   5   2  -4  -2  -3   4   5  -5   5  -4  -2  -2   4   2  -2  -1   3   5   1  -6   2  -2   5  -7  -1  -6  -8 100   2   5  -2   4  -5   5   2  -0  -3   2   0  -5  -1   3  -5   1   2   2  -2 -19   5 -20  13  39  43 -25  -2   2   4   1  -5  -4   4  -1  -2   1   4   2  -0  -1  -2 -10  -6   5  -4  -3   4  -2   7   7   6   0  -0  -1  -7   7
dohtwoone             139:    3   5  -7   5  -5  -4  -1  -1  -1   0  -0  -0   0  -4  -3  -3   3   4  -8   5  -5   3   3   2  13   6  -8   3  13  -2   1   1  -5  -0  -1   2  -1  -1   1  -2   2   0  -2   2  -3   5   2  -6   3   5   7   1 -12   1  -3   2  -4  -0  -3  -1   4  -2   4   4   6  -2   3  -6  -1  -3   4   2  -5   0   1   5   1  -3  -1   6   1   1   3  -7   7   2  -7  -4   8   3  10  -3 -14  -6  -0  10   2   3   9  -1  -6  -8   7  -2  -2   1  -4   1   3  -6  -8   3  -2  10   3   3   2  -1   1  -2  -1  -2  -4  -0   4   2  -2  -3   0  -0  -3  10  -3  -1   2  -6  10   2 100 -19   0  -5  -5   3   6  -5  -2   5   3  -8   4   8   3  -2   3   4   1   6   1  13   5  -1   2   7  -4 -15 -12 -11  28  13 -39   3  13  -2  -5   3   7   0  -3 -11 -15   9  -1  -7   7  -1  -2   2  -1  -2   6   3   2  10
dohtwotwo             140:    0  -0  -4   2   2  -0  -2  -0  -4   1   1   3   0   3  -3   4   0   1  -5  -2   0   3  -2   3 -30  19   4   6 -13  -1   0  -8   1  -4   2   1   1  -4  -3   3  -1   1  -4   0   0   5  -3   5  -5   1  -4   3  10  -5  -1   2  -1   3  -1  -0   4  -1  -4  -6   0   6  -9   4  -2   1  -5  -3   2   4  -1  -5   2   2   1   1  -1   0  -4   4  -1   0  11  -9  -2   6 -22  14  15   2  -7  -6   2  -2   2   1  -3   1   6   1  -1  -7   8  -0   5   1  -4  -5   5  -3  -4   4  -1   3  -3   1  -6  -1  -1   5  -7   1  -0  -0  -2   2  -4  -2   6  -4   0   8   9   5 -19 100  -1  -2   1 -11  -2  -2  -0  -4  -5   5  -3  -5  -2   4  -1  -1   0  -9   0  -6  -2  13   0   1 -19  10  20  18 -58  -7  -5  -8   5  -8   4  -4  -3  -1  -7   2   0   0   7   0   6  -1   8  -3   6  -1   2  -4   5   8
dohsevenone           141:   -5  -1  -5   3   2   0  -1  -3  -7   4  -1   0  -6  -3  -2  -1  -1   3  -9  -2   0   5  -1   2 -10   8  -2   1  -1   1  -0   1  -5   2   5   1  -3  -1  -5   7   2   3  -7  -5  -1   9  -1   3  -4  -5  -1   3   4  -1   6  -7   7  18   1  -3   0  -9   2   3   3  -4  -9  -8   2  12   4  -1   2  -4  -3   1   6  -4   8   3  -1  -4  -2   1  -4   9   2  -0  -0   1   2  -1   2   2  -2   2 -15  -3  11  17   1  -8  -6   6  -5   2   8  -9  -1   5  -2   1  -2   1  -3   3   1   4  -2  -4  -4 -13   3  12   2  -4   3  -7  -1   4   2  -2  -4  -5  -8   1   2  -2   0  -1 100 -20  -1   0   5   4   8  -3  -4   1  -7  -3   8   4  -6  -1  -1   2   5   1  -0  -3   3  -1   2  -6  -9   3   6  -1  -2  -7  -4   1 -15 -26  37   6   1  -1  -3   1  -1  -2   9   5  -1  -3  -4   3   1  -3   9  10
dohseventwo           142:   -2 -11   9 -18  -2  -2   4   4  10  -2   2  -2   4   4   5   2  -4  -5   1   5   5   1  -4  -4   2  -4   4  -4  -1   1  -2   1   6  -4  -4  -8   4  -9   3  -5   2   1   6   5   4   0  -5  -9   0   5   2  -0  -9  -4   6 -23  13 -27   9   7   1   7   4   1  -4   3  -0   7  -0  -9  -3  -0   6   8   0  -6  -2  -1  -1   2  -0  -2   1   2   1  -8  -4   3  -1   3   0   8   0   3   0  -6   6  -7  -9 -14   1  10   8 -12  10 -10  -2  13   2 -11   0  -9   2   5   3 -10   3  -5  -3   0  -4   8   2  -2  -0  -1   8   4  -2  -5  -8   2   5   8  -0  -5   0   4  -5  -2 -20 100   2  -1 -13   7  -1  -7  -3   9  -0  -5  -3   2  -6  -6  -3  -2  -1  -0   6   2  -2   0  -5   3   4  -2   3   3   1 -25   1 -20  28 -33 -56   1   0  -9 -15   1   3  -3   3   2   1  -0   2  -3 -11  -0 -12   6
doheightone           143:    2   1  11  -7  -1  -2   9   4  10  -2   3  -3   2  -1   8  -4   1  -0  11  -5   2   3  -3  -9  -3  -5   6  -8  -1  -2   5  -1   2  -9  -5  -4   6  -1   5  -4   1  -0   1   7   5   3   0   0  -2   4   2  -6  -3  -3   3  -1   4  -8  -0   0 -26   8  14 -32 -14 -11  13  -4   4  -4   6   2   2   0  -3   5  -4  -3  -1   2   4   0  -1  -8  -5   2   1   3  -2  -4  -4   3  -0  -2  -1  -0  -1   4   4   1  -8  -6  -5   1   2  -4   1  -2 -10  17  14 -25 -14  -5   2   5  -4  -6  -4  11   5  -1  -3   6   2   4  -5   1  -4  -3   2   4   4   5  -1  -3  -3  -5  -5   1  -1   2 100 -21   3  -7   1  -5  -5   5  -2  -6   1   3  -2  -1   0   6  -6  10  -3  -1  -4   0  -8   4  13   5 -12  -7  -0   1   1  -1  -4  10   5  -1 -31  -7   0  10  63  41  14   1   3 -10   4   1   1   3 -14  -8
doheighttwo           144:    0  -7  -5   2   1  -0  -5  -4  -7   2  -1  -2   2  -3  -3   4   3   1   3  -4  -4  -2   4   4   4  -4  -3   2   4   2  -4  -1  -2   7   4   2 -10   5  -6   3   4   1   7  -5  -4   0  -1   4  -1   1  -2   9   3  -2 -10   3   4   6  -1   3  -4   2  -1  18   7  -3   0  -8   3   0  -1  -1  -1  -4  -1   2   1  -1  -1   2  -1  -3   3   1  -4  -3   5   5  -2  -0   2  -3   2   1  -4   4  -4  -5   3   2   5   1  -2  -5  -4   9   5  -4  13  -4  -5  -3  -3   6  -4   0   2   7   6  -7  -4  -9   0  10   2  -5   4  -0   3  -2  -2   0  -4   1   9   5  -1   5   3 -11   0  -1 -21 100   6  -1  -6   2   4   0   3   2  -4  -5   4   3   3  -6   1  -4   1  11  -4  -3   1  -4  -3   0   1   3  -3   2  -2  -2   1   0  -1   1 -10  -3   3  23 -47  18  11  -4  -4   4   3   2  -1  -0   9  10
dohnineone            145:   -0   3   2  -0  -1  -0  -2  -1  -0  -2  -4  -5   6   1   3   5   5   5  -3   6   4   4  -2  -1   1   1  -0   5  -0  -4   2 -11   1  -3   2   0  -7   5  -0  -2   0  -2  -0   1  -1   4  -0  -3  -2  -1   5   3   3   6   1  -1   2  -2  -2  -2   1  -5   3  -4   3   1  29 -44  13 -15  17   4  -2   2   0  -2   2  -2   2   1   3  -6   1  -5  -2 -10  10   1   2   5  -5  -3  -3   8   2  -1  -3   5   8   5  -3   1  -3  -9  -2   6   1   4   1   6  -4  -2   1   2   1   2  -3   2  -2  -1  10 -28  14  16  -4  -3 -15  -0   3   8  13   3  -2  -6   1  -2   8   2   6  -2   5 -13   3   6 100 -35  -3   5   0  -4   3   5  -1  -2   2   3  -1   3   6  -1  -6   8  -5   2  -0 -11  -1 -10  -1   8  -3   3  -5   6  -2   3   7  -4  -2  -4   3  -2   2   4  -1  -6  -8  -8  -3  23  58   5  -1   9
dohninetwo            146:    0   2  -5   4   0   3  -0   0  -2   2   2   3  -5  -3  -4  -4  -5  -6   4  -1  -5  -0  -4   4  -5   2   1  -3   1   6  -2   1   1   2  -2   0   4  -4  -2   5   2   4  -3   2  -3  -9  -0  -1   0   4  -7   2  -3   1  -1  -3  -2  -5  -1  -1   4  -2  -6   3   3  -1  -6  19 -18   0 -28 -24  -3  -1   3   8  -3  -2  -2   0   4   1   3  -5   5   4 -12   0  -1  -6  -2   2   5  -8  -3   4   2   2  -9   2  -3   5   3   1   0  -4  -1  -1   3  -1  -4  -2   5   0  -2  -3   7  -1  -0  -1  -5  14  -2 -11  -0   5   8  13  -2  -9 -16  -9   1  -0  -2   2  -2  -0  -5  -2   4   7  -7  -1 -35 100   3  -2   4   2   0  -4   6  -2   3   2   4   2  -3   1   3  -5  -0  -2   4  -3  -1  -2   2   1   5  -1   3  -8  -2  -4  -4  -2   2   2   0   1  -6  -2  -2  -9   6  20   9 -41 -37 -41   3  11
SA1                   147:   -5   0  -5   1   1   0  -3  -1  -4   3   4   9  -0   5  -1   7   6   3  -1  -0  -0   1  -1   3  -7  -1  -2   5   6  -3  -0  -2  -3  -1  -0   2  -2  -1   0   0  -2   2   8   1  -7   3  -7  -3  -1   4  -2   2  -1   0   5  -0  -2  -3   1  -5   2  -1  -6  -4   4   3  -5   3  -4   5  -0   2  -0  -0   5   1  -2  -1   1   1   4   2  -4  -3   5  -2   2   1  -4   4   1   1   6  -1  -5  -1  -5  -1   6   7  -1  -9  -0   1  -1  -1  -1   1   1  -1   2   1  -3   1   1  -1  -1   1  -0  -0  -5  -2   1   5  -1  -1  -1  -3   6   2  -3   1  -8  -4   6  -2   1  -3  -2  -0   8  -1   1  -6  -3   3 100 -16  14 -15   2  -2  67   0  17  -0 -17   3   3   2  -3  -3  -2   1  -1   1   0   1   3  -3   7  -4  -1   3   0  -6   7   5   2   2  -1   0   2  -6   4  -2   3  -2   1  -4  -3  -0   7  -0
SA2                   148:    7   2  -1   8  -3   1  -4  -2  -2  -3  -1  -4  -4  -2   5  -4   5   3   2  -1   3   4  -7  -3  -4  -3   1  -4   8   8   3  -2   2   2   1  -3  -4   3  -3   0   2  -3   1  -8   1 -20  -4  14  -2   2   1   1  -3  -4   3  -1  -3  -2   4   7  -1   4  -1  -1   8   2   1  -0  -5  -2  -1  -1   4  -5   0  -0  -5   4  -1   4  -2  -4   5  -2   6  -1   2  -1  -2  -6   2   2  -4   2  -4   3  -1   3   2  -5   3   1   4  -1   2   1  -1  -0   2  -1  -0   3  -0  -3   2   1  -2   2  -2  -0   3  -2   2   1  -3   2  -5   1  -1   1   6  -1 -28 -54  46  18  -2   2   5  -4  -3  -7  -5   2   5  -2 -16 100  66 -62  68  84   9 -65  65  72  23   5  -5   6   2  -3   3   2  -2  -5  -2  -5   4   6  -4   4   2  -5  -3   8   1  -2   2  -3  -3  -0  -1   4  -7   0   3   7   1  -1   6   2   1  -5
ST1                   149:    0   4  -2   7  -1   3  -7  -2  -5  -2  -2  -3  -0   5   2   7   7   5   6   1  -1   2  -7  -2  -3  -1  -0  -3  10   7   2  -6   1  -2   1  -0  -6   2  -0   2   2  -1   7  -3  -8 -14 -15  12  -1   6  -1   2  -3   2   3  -3  -3  -4   6   5   2  -1  -3   0   6   1  -2   3  -6   3  -4  -1   6  -0  -1  -1  -8   8  -2   3  -0  -1   5  -5   5  -1  -1   1  -2  -4   6  -0  -2   1  -3   2   1   4  -0  -4  -0   2   5   3   2  -2  -1  -0   2  -2   2   3   2  -3  -3   2   2   0  -2  -3  -0  -1   2   2  -5   1  -5   3  -1   0   6  -4 -20 -58  53  18  -1   0   3  -5  -4  -3  -5   4   0   4  14  66 100 -62  87  74  59 -91  80  68  37   3  -5   4   2  -0   3   3  -6   0   2  -1   4   3 -10   4   2  -2  -1   5  -1   1   4  -4  -5   0  -5  -2  -3   3   3   1   1  -5   1   1   5  -5
SA3                   150:   -2  -4   0  -5  -3  -4   6   2   2   2   2   2   7   4  -7   4  -7  -3   1  -2   3  -2   1   2  -1   4  -3  -1  -2  -3   1   0   0  -2  -3  -2   8  -4  -2   2  -2   1  -4   6   3  14   6 -11   1  -1   1   1   1  -0  -7  -3   6   1  -3   3  -3   0   1   0  -9  -3   3  -4   7   0   1   1  -0   2   0   0   1  -1  -4   2   2   5  -3  -2  -3   2   0  -1  -2   1  -1   1   2  -4   2  -1   4  -1  -3   0  -2  -1  -5  -1  -1   0   1  -1  -4   3   4  -3   2  -2  -4  -0   1  -1   0   2   2   1  -3  -3   3   0   3   1  -3  -0  -2   1  13  39 -41  -3   6  -5  -8   5   1   9   5   0  -4   2 -15 -62 -62 100 -55 -81 -46  51 -62 -48 -44  -6   1  -3  -0   1  -7   5   0   6   7   6  -4  -3   3   1  -3   6   0  -0  -2   0  -2   5   2  -1  -0   0   4   0  -5  -6  -4  -3  -4   4  -3  17
ST2                   151:    1   3   1   4  -1   3  -5   1  -2  -3  -2  -5  -2   7   3   4   6   4   3   2   0   7  -7  -6  -2  -2   3  -2   9   7   1  -8   4  -6   2  -1  -3  -2   1   4   3  -1   7  -1  -6 -12 -10   9  -1   7   1   5  -2   1   3  -3  -2  -5   8   3   0   1  -0  -2   5  -0   2  -1  -3  -2  -4   1   5   2  -2  -2  -8   9  -2   3  -1  -1   5  -5   6  -2  -2   2  -1  -4   6   0  -3   1  -4   1  -2   5  -0  -4   3   2   4   0   3   0  -1   1   2  -2   2   2   0  -2  -2   0   0  -1  -1  -0   2  -3   1   2  -6   2  -4   4  -0  -1   2  -1 -23 -53  61  22  -2  -1   4  -3  -7  -0  -2   3   3   0   2  68  87 -55 100  74  41 -92  74  77  36   1  -4   1   1  -0   2   2  -4   2   1  -0   3   2  -9   1   4  -2   2   3  -3  -3   3  -7  -4   2  -3  -1  -4   2   1   0  -0  -4   5   1   1  -5
Srotx                 152:    4   3  -0   7   0   2  -5  -1  -2  -3  -2  -5  -4  -1   4  -2   6   4  -2   4   1   4  -6  -4   0  -2  -1  -1   5   5   1  -2   1   2   2  -1  -8   3  -0  -1   3  -3   2  -8  -0 -18  -7  14   1   0  -0   1  -4  -1   4   0  -3  -2   1   4   2   1  -1  -0   9   4  -2  -1  -5  -1  -2   0   3  -3  -1  -1  -5   6   2  -0  -1  -5   5   0   5  -0  -1  -1   2  -5   4  -0  -5   4  -5   2  -2   3   1  -4   3   2   5  -0   0   2  -2   2   3  -4  -1   2  -0   1   4  -1  -2   1  -1  -1  -1  -3   2   3  -3   2  -5  -0   1   1   4  -2 -27 -43  46  14  -1   3   8  -5  -3  -5  -6   2   5  -4  -2  84  74 -81  74 100  32 -72  69  66  33   4  -6   4   4   2   4  -0  -2  -5  -5  -6   4   5  -7   1   4  -7   0   3  -2   1   2  -7  -3   0  -1   2  -6   1   4   7   1   2   6   2   2  -8
Sroty                 153:   -4   5  -6   4  -1   2  -5  -0  -5   1   1   3   1   4  -1   8   7   4  -0   2  -2   4  -8   3  -3   0  -3   1   4  -1  -3  -6   1  -2   1   1  -6  -1   4   3  -0   1   7   1 -11  -1 -12   4  -1   8  -2  -0  -2   1   9  -2  -7  -5   3  -4   2  -0  -3  -4   9  -3  -6   3  -4   6  -1   1  -1   3  -1   1  -3   2   1  -0   2   2  -1  -3   4  -2   1   1  -2   1   2  -1   2   2  -5   2  -4   1   2   4  -1  -4   2   5  -2  -3  -1   1   2  -1   3  -0   0  -0  -0  -1   4   1  -3  -1  -6  -2   0   6  -1  -2  -5  -1   1   4   0  -2 -10 -24  27   8   2  -5   3  -2   8  -3   1  -4  -1   6  67   9  59 -46  41  32 100 -44  47  26  14   4   2   3  -0  -2  -1   1  -2   2  -1   2  -0  -2  -3  -1   1   1  -0  -7   7   9  -1  -3  -5   3   2  -7   5   1   1  -0  -0  -5  -1  -0   6  -6
Srotz                 154:   -0  -3   1  -5   1  -3   6   1   4   3   2   4  -3  -6  -1  -7  -5  -4  -3  -3   1  -4   7   4   3   0  -1   4 -11  -8  -1   6  -2   3  -1   2   5  -2   0  -2  -3   1  -7   2   6  11  11  -9  -1  -6   0  -3   2  -2  -2   4   1   4  -8  -4  -2   1   1   2  -4   2  -2   2   3   0   3   2  -6  -0   1   1  10  -9   2  -1  -0  -1  -4   5  -6   1   3  -2   3   5  -6  -0   2  -3   4  -0   3  -6  -0   3  -2  -3  -4  -3  -1  -0   1   0  -1   2  -4  -1  -1   2   3  -2  -0   2   1   1  -2   4  -1  -4   7  -2   5  -4   2   1  -4   2  20  47 -47 -24   1   1  -2   4   4   2   3  -5  -2  -2   0 -65 -91  51 -92 -72 -44 100 -69 -68 -34  -2   6  -2  -2  -1  -1  -0   5  -1  -2   0  -2  -3  11  -3  -3   3   0  -3   2   3  -5   5   6  -0   5   2   2  -5  -1   2   1   4  -2  -2  -3   4
Sx                    155:    2   2  -1   6  -1   0  -8   1  -4  -2  -1  -2  -5   2   4   0   7   2   4  -1   3   3  -7  -2  -4  -2   1  -2   9   4   1  -4   2  -2   1   1  -2   1  -1  -2   3  -2  11  -3  -9 -16 -16  15  -5   5   0   3  -2  -1   4  -1  -2  -4   6   3  -1   1  -1  -2   7   1   1   3  -6   3  -3  -1   4  -3  -0   0  -5   4   2   1  -1  -3   2  -0   6   0  -0  -2   3  -0   2   1   0  -2  -4   2  -2   1   0  -3   3   1   6   1   2  -2   2  -0   2  -3  -0   5  -3  -1  -2   1   0   5  -0  -2   3  -1   1  -2  -1  -0  -4   1   0   0   6  -3 -25 -59  66   9  -1   2   3  -1  -6  -6  -2   4   2   3  17  65  80 -62  74  69  47 -69 100  75  37  -3  -1  -1   2   2   3   0  -5  -0   2  -0   0   2  -7   7   3  -1  -5  11   2   0   0  -0   2   1  -1   4  -4   3   2   2   1  -2   2  -0   4  -8
Sy                    156:    4   1   2   3  -1   2  -4   1  -3  -2  -3  -6  -2  -2   2  -2   3   1   2  -0   5   5  -6  -4  -4  -4   4  -1   7   4   1  -2   2  -2   3  -1  -2  -3  -3   1   2  -1   2   2  -5 -15  -6   9  -3   8  -0   0  -3   2   2  -1  -0  -2   5   4  -1   2  -2  -2   5   2   1   2  -4   3  -4  -2   4  -3  -0   1  -4   3   1   2  -0  -3   4  -1   4  -1  -1   0   3  -1   1   1   1  -1  -4   2  -1   1   1  -2   3   0   4  -1   2   1  -1   1   2  -3   0   3  -2  -2  -1   1   0   4  -0  -1   3  -2   0  -1  -1   2  -5  -0   1   1   6  -2 -28 -60  60  29  -2   2   4  -1  -1  -6  -1   3   3   2  -0  72  68 -48  77  66  26 -68  75 100  29  -2   0  -0   2   2   3  -2  -4   0   1   0  -0   4  -7   4   2  -1  -3   5   7  -1  -1  -1   1   1  -1   3  -1   4   1   1  -1  -1   3   2  -0  -9
Sz                    157:    0   1   2   1   2   2  -2  -3   1  -1  -3  -6   0  -4   5  -3   2  -0   1   1  -5  -1   3   1  -1  -4   8  -3   3   7  -1  -2   2   3   3   1  -1   2   1   1   3  -8  -5   2  -1  -0  -4   4  -2   3   3  -0   1   0   3   0  -3  -2   2   3  -2   0  10  -1   1  -4  -1   2  -5   3  -4   0   0  -2   0   1  -2   2   2   0  -2  -0  -0   0   3  -1  -3   2   1  -1   0  -0  -2   0  -2   4  -1  -1  -1  -0   1   2   1   1   4  -1   2  -2   0  -0   1   2  -1  -3  -2   2   1   2   1  -2   1   1  -1  -2   1  -1  -0  -1   3   1   1  -2  17 -37  27  -1  -1  -2   1   0  -1  -3   0   3  -1   4 -17  23  37 -44  36  33  14 -34  37  29 100  -1   1   2   2  -1  -0   5  -2   2   2  -0   0   0   1   1  -2   3  -1   5   1   6   1   1   2  -0  -2   6  -7   2   1  -0   1  -2  -0  -3   1  -7
AW1                   158:    5   2   6   3   1   3   0  -2   5  -5   4   0   2   3   4   1   2   1  -3   7   4   3  -1 -10   6  -9   1  -4   2  -2  -3   4  -1  -3  -2  -2  -3   2   4  -0   4   0  -1   5   0  -3  -1  -3   2  -1   4  -6   3   2   1  -3   4  -4  -1  -4   3  -1   4  -3   2  -2   3  -4  -0  -7   1  -0  -2   0   8   1   4 -11  -1   0   5   3  -5 -10  -4  -4  -2   1   6  -1  13  -2  -5   3   0  -3  -0   3   3   1  -1  -2   3  -2  -3  -8  -2   1  -2   5  -0  -2  -3   0   4   2  -4   8  -9   2   9  -4  -2  -0  -4   5  -4   3  -6   1  -0   4   2  -1  -4  -3 -12 -19   6  -9   2  -2   6  -6   3   2   3   5   3  -6   1   4   4  -2  -3  -2  -1 100 -17  57 -27 -39 -21  -2   5  -9 -10  -6   8  -3  -2  -2   4   1   0  -4  -1  -1  -1   5   0   0   7   5  -0  -6  11   8   7   1   1  -5  -6  -0
W1rotx                159:   -1   3  -1   6   9  10  -1  -2  -3   2   1   2   0  -1  -3   0   0   1  -0   8  -8  -5   6   2   1  -6   2   1  -1  -2  -6   3  -1   5   4   5  -1   2  -4   2   0  -2   2  -4  -1   5   2  -2  -6  12   0  10   1   7  -1  -4  -2  -2  -3  -2   5  -3  -3   4  -3   3  -2  -4  -2  -2   7  -2  -8   4  -4   6   4  -3  -0  -6   1   6  -5   0  -3   1   2   1  -1   0  -7  -4  -4   1   7  -2  -1  -5  -0   3  -4  -1  -1  -6   7   5  -0   3  -7  -9   1  10   7   0  -7   6   0  -2   4   2  -6  -7   4   8  -0  -2   1   6   4  -2   3  -1  -3  -1   7  -5  -9   5   1   0   5  -1  -6   1   6  -3   3  -5  -5   1  -4  -6   2   6  -1   0   1 -17 100 -19   9   9  -8 -12   4   0  -6   4   3  -0   1   2 -11   5   0   3   4   5   1   4   3  -0  -4  -2  -2   2 -10  -6  -2  -2  -3  10   5  -5
W1roty                160:    2   1  -4  -0 -11  -9   0  -2   3  -2   6   5   2   5   1   3  -0   1 -10  15  -4   5  -3  -2  -1  -3  -2  -3   1  -3  -1   2  -0  -2  -0   0   2  -1  -0  -1   3  -4  -6   3   6  -4   5   3  -2   1   3  -4  -1   1   0  -2  -1  -2  -7  -5  -2   1   2  -3  -2   0   1  -3  -0  -3   1   5   4   0  -1   0  -4   9   1   7   5  -2  -0  -5   0  -3  -6  -1   4   6   9  -2   1  -1  -4   2   3   4   5  -1  -3 -10  -2  -3   1  -0   7   1  -5   1   1  -0  -2   0   8  -1  -0   6  -4   0   5  -0  -8   1   3   3  -3  -1  -9   1   6   0   1  -6  -6  -1  18 -20  13  -6   1  -0  10  -4  -1   1   2   6   4  -3   1   4   3  -2  -1  -0   2  57 -19 100  28 -23  -3  21  -5  -6  -1  -6  11   5  -1   0   5  -4  -1   0   1  -1  -8   2  -6   3  10   5   0   1   8   3   4  -0  -1  -2  -1  -0
W1rotz                161:   -1  -1  -9  -4 -12 -12  -0  -0  -0   2  -0   0  -0  -0  -1  -1  -2   0 -11   5  -2  -7   6  13  -2   6  -3   5  -2  -0  -3   2  -2  -0  -0   2   2  -2  -3  -5   1  -6   2  -4   3   1   0   5   2  -3   1   1  -3  -1   1  -1  -4   1  -6  -1   1  -1  -0   2  -3   5  -1   3   0   8  -2   1  -1   2  -0   1  -3   9  11   4  -7  -7  -4  16   1  -5  -3   5  -1   9  -2  -1   2   0  -2   7   0   4  -1  -4   1  -8  -3   1   3   8   6  -2  -5  -6   1   4   6  -1   0  -6   4  -3   5   0  -4   7  -2  -4   6  -5  -4  -1   3   3   6 -11  -4  -3   4   2   2  13   5  -2  -0   6  -3   1  -6   3  -3   2   2  -0   1   4  -0  -2   2   2   2 -27   9  28 100  16  32  14  -2   9   4   2   7   5   2   2   1  -6  -1  -0   2  -1  -6  -4  -7   2  -2  -4   1   8  -5  -3  -4  -0  -5   4   1  -1
W1x                   162:    4  -5   3  -5   8   1  -9   3  -1  -7 -11  -6  -7   3   1  -2  -2   0 -14   7   9  -9   9   5  -1  10  -4   4   2   3   0  -3   2   3  -2   1  -2  -2   0  -8  -1  -6   8  -3   2  -4   2   3  -6  -2   3   2  -5  -0   0  -1   4   0  -2   1   7  -1  -5   3  -4   2   9   1   2  -1  -5  -5  12   3 -14  -8  -8  14  22  -7  -7 -12   1  19   5   1  -3   3  -1   5  -5   3   3   0  -3   1   6   0   1  -3   2  -3   1  -3   3   4   3   2  -6  -2   2   2   2  -2   3   1  -2  -2  10  -1  -0  -4   3   2  -1   0   4   0  -2  -4   2   1   2  -7   1  -3  37  39  -1  13  -3   2  -1  11   8  -5  -3  -3  -0   1  -0   2  -2  -1   2   2  -1 -39   9 -23  16 100   4  -7  -9   4  11   5 -10   0  -4  -2  -0  -5   4  -2  -1  -3  -1  -2  -5   2 -10   3   9  -3   1   1   2   4   8   1  -3   8
W1y                   163:   -5   9  -2  -4  -9  -6  -0  -4   8  -3  -0  -6  -1 -10   7  -8   3  -0  -0  -7   4 -12   4   9  -3   4   3   7   2   6   3  -1   3   1   0   0  -1   3  -2 -11  -3   2  -1  -6   2   0   1   8  -1   0   1  -4  -1  -1  -2   9  -0  -2  -1  -2  -1   6   8   1   6  -6  -3   6   3  12  -7  -5   3 -17   2   2  -0  15   2  11 -11 -14  15  11   5   6  -3   1   0  -4  -1   2   3  -2  -3   3   0   1   1  -0   1  -5   1   3   1   4   4  -2   2 -10   5   3  -5  -0  -2   1   4   2   5  -8  -2   2  -4  -1   4  -2   2  -3   4  -5   2  -3   5  -4   0  -1  -9  43   2   0   3  -2  -4  -4  -5  -0  -2   3   3  -7   2   4  -1  -1   3   3  -0 -21  -8  -3  32   4 100  -8  -2   3   3   2   4  -0  10   4   1  -1  -4   5   6   1   2  -6  -9  -1   4 -12  -2  -0   2  -3   0   1   1  -4  -6   0
W1z                   164:    9  -4 -12   0 -23 -28   1   0  -2   2   1   5   4   8  -2   7  -4  -3  -4   1   4   7  -7  -3  -2   2   2   1  -1  -4   0  -3  -0   1  -0   4  -1  -1   8  -1  -1  -7  -3   1   5  -2   5   0  -2   0   1   1  -1   1  -6   5  -4  -1  -6  -1  -6   3  -4   5  -6   9   1  -5   4  -1   7  10  -4   1   8   9 -17   4  -3   8 -18   8  -2   3   3  -4   5  -0  -2   1  -2   1  -1   1  -6   8   2   3  -5   0   2  -1  -1  -2   3   5   2  -3   3  -5   3   0  -1   0   6  -4  -4   3  -1   1  -1   2  -0   1   5  -9  -4  -2   3   0   1  -3  -8  -7   0   1  37 -25   7   1  -1   0   0  -3   2  -2   1   2   3   5   2  -0   1  -0   0  -2   5  -2 -12  21  14  -7  -8 100  -2  -5   0  -6   0  13  -4   3  -2   1  -3   3   0   5  -4  -1  -1   3   5  -5  -3  -2   5   2   3  -0   1  -5  -0   6
AW2                   165:    2  -0  -3   4   2   1   2  -3  -4   1  -1  -1  -1  -2  -4  -2  -2  -1   0  -1  -2   2   1   1  21  -6 -12   1 -13 -13   1   5  -5   1   4   3  -1  -1  -2   3   4   5  -3   2  -3   3  -2   0   1   2  -2  -2   2   2  -4   0   1  -1   0  -4   8  -2  -8   1   3   2   2  -5   1  -0   6   2  -7  -0   4   3   1  -8  -0  -3  -1   2  -4   4  -8   1   4  -5   3  -2   7  -3  -1   2   4  -3   2  -6  -6   3   0   8   7  -0  -1  -2  -5   1  -1   2   8   3   1  -6   0  -1  -4   1  -4   6  -0  -2   2  -2   0   7  -6  -2   5   5   0   1   0   6  -0  -1  -8  -2  -4 -19   2  -5  -8   1  -0   4  -1  -2  -6   0  -4  -2  -2   5  -5  -4  -2   5   4  -5  -2  -9  -2  -2 100  -9 -73  -9  15  -1  23  -2  -4  -2  -1   1   1   4  -2   4  17   4  -6   0  -9   6 -20   4 -21   3  -1   3   3  -4
W2rotx                166:   -2  -3   6  -8   2   3   2   8   5   2   3   2  -0   4   4   0  -2  -1   3  -9   4  -4   1  -0 -11   7   7  -6   9  18  -6   7   2  -7  -5  -3   7 -10   1  -2  -4  -4   2  -8   2  -4   2  -2  -2   8  -1  -8  -2   2   9  -5   3  -2   3   0  -5   7   1  -5  -2   1  -4   9   1   3  -5  -4  -5   3  -1  -0   3   1   8  -7  -5  -5  -1  11  -3   4   1   5  -3  -1  -6  -0   8   4  -8  -8  -3   0  -8  -2   1   6  -1   3  -1   1   2   2  -3  -2   9  -4   4 -11   0  -4  -0  -2   1   4   1   3  -0  -2   1  -5  -5   5   4   4  -1  -6   1   5   1   3 -10   2 -15  10  -6   3   4  -4 -11  -3   1  -5   0   6   2  -5   2  -1  -0   0   2  -9   0  -6   9   4   3  -5  -9 100  11  75 -16 -36  -1  -8  -3  -2  13  -4   1  -1   1   5   9  -5   6   8  -1  -7   0  -1  -0   1   1   1  -6  -2
W2roty                167:   -5   3   3  -4  -3  -2  -5   2   4  -3  -1  -2  -2   1   4  -1   2  -0   6  -3   1  -4  -1   0 -25   6  17  -1  13  12  -2  -3   1  -0  -6  -6   0   3   1  -2  -5  -3   6  -3   1  -8   2  -0  -7   1   0   3   1  -2   7  -2   1   2   2   2 -13   4   6  -5  -6  -3   3   4  -0   2  -6  -4   7   0  -2  -3  -4   5   1   2   4  -3   3  -3   8  -2  -4   5  -8  -1  -9   5   4  -0  -5  -0  -1   8  -3  -8   1  -4 -10  -0   0   4  -2   4  -1  -0   1  -4  -4   1  -2  -2   6  -2   9  -4   7   1   0  -4  -1   1   7   2  -3  -4  -3   3   4  -4  -2   2   1   4 -12  20  -9   4  13  -3  -1  -1   0  -2   2   7   1  -5  -1  -2   2   1   2 -10  -6  -1   4  11   3   0 -73  11 100   4 -22  -4  -6   7  -1   4   0   0  -3  -1  -0  -3 -10  -4   6   3   7  -4   5  -1   9  -1   0  -3  -4   5
W2rotz                168:   -0  -5   4  -4   3   2  -0   8   1   4   1   3  -1   0   2  -1  -2  -0   2  -9   3   0   3   1 -11   9   4   6  -1   3  -6   4   2  -6  -3  -0   7 -11  -1  -4  -2  -2   0  -5   2  -1   2   1  -3   5  -3  -7  -2  -3   5  -4   3  -1   3   2  -5   5   1  -3   1   2  -7   6   1   3  -4  -1  -8   4   2   2   2  -1   7  -5  -4  -2  -2   9 -10  10   2  -4   3   7  -8   7   8   1  -6 -10  -2   2  -4  -3   4   1   3  -3  -4   3   6   2  -0  -4   5  -6   3  -6   0   0  -5   4  -2   4   1   1  -5  -2   1  -3  -3   3   0   2   2  -8   4   3   2   4  -9   1 -11  18   3  -2   5   0 -10  -2   1  -5  -1   6  -0  -6   2   0  -0   0  -0  -6   4  -6   2   5   2  -6  -9  75   4 100 -18 -37  -5  -2  -3  -3   7  -3   2  -4  -3   7  12  -5   7  11   2  -5   1  -5   2   3   3   2  -2  -4
W2x                   169:   -4   1   2  -2  -3  -2  -5  -0   3  -2  -3  -3  -3  -3   2  -5   1  -0  -1   5  -0   0   6  -5   8  -9   1  -7  18   3   6   2  -4   6  -0  -5   1   4   3  -5   1  -3   2  -4   3  -4   8  -5  -2  -1   5  -2 -15   4  -1  -2  -2   1  -4  -1   1  -0   4  11   3  -1   7  -4   0   2   5   1   1  -4   3  -1   1   4  -3   1   1   1  -2  -0  23   3 -20   4  -3  -1  31 -14 -18  -9   5   9   0   0  -1   3   1  -2   5  -1  -2   4   1  -2  -7  -5   0  10   1   4   4  -1  -2  -3   4  -5  -0  -0  -1  -4   1   4   0  -2   0  -0   1   3  -3  -0   2 -12  -2  -5  28 -58   6   3 -12   1  -1   2   3   4   4  -4   3   4  -0  -2   0  -0   0   8   3  11   7 -10   4   0  15 -16 -22 -18 100  15   3   1   4   0  -7  -7   3   4  -1  -4  -6   4  -8  -5  -5   3  -3   2  -5  -2  -3   5  -2  -5
W2y                   170:    1   4  -5   1  -5  -4  -3  -4  -2  -7  -2  -4  -0  -1  -2  -1   1   3  -0   9  -2   2  -3   4   2  -5   1  -6   6  11   8  -1  -2   3  -1   2  -3   1   0   1   1  -3   1  -5   0  -4   4  -1   0  -8   9  -2   2  -8  -2  -0  -2  -7  -4   4   6  -0   2   8  -0  -5   5  -4   1  -1   2   6   0  -4  -0   2   1   3  -3  -0  -0  -1  -2   4   8   4  -4   9   5 -20   6  -1  -9 -16   2  10   4   3  -1   2   1  -2   7   1   1   1  -1  -3  -1   4   3   2  -1   2  -2   1  -2   0   1  -4  -1   2   3  -5   5  -6   1   1   2  -4  -0   1 -10  -5   2  10   5  -4  13  -7  -1   3  -7   3   8   1  -3   6   3  -3   2   5  -2  -3   2   4   0  -3  -0   5   5   0  -0  13  -1 -36  -4 -37  15 100  -6   9   3   2  -9   5   1   4   2   0  -3  -1  -3  -6  -3   6  -0   5  -0  -5   2  -4   1   6
W2z                   171:   -2  -1   5  -2   2   1   0  -2   2  -2  -1  -2  -0   1   6  -1  -2  -6   3  -2  10  -7   4   0  -6  -9  17  -2   0   2   2   5  -2   0  -2  -2   1   4  -7  -4   3  -3   2  -4   8  -1   4  -3  -4  -2 -10   2   4   8  -1   1   4  -2  -3  -1   2  -0  -4   1  -3   6   2   1   1   1  -4  -0  -2  -7   4   2   3   2  -1  -2   3   1  -5   5   6  -4  -7   5 -10  -3   3   2  -3   1  -4  -4  -0  -2  -2   2  -1   2  -1  -3   2  -1   0   3   1  -3   2   3  -3   4  -0  -2   1  -1  -1  -2  -1  -2  -4   2  -2   6   5  -3   6  -0  -7   3   6   7  -4   0  -4   4 -39  -5  -2   1  -0  -3  -3   5   7  -4 -10   3  -9  -7  -3  11  -7  -7   1  -2   1  -1   2  -4  10  -4  23  -1  -6  -5   3  -6 100  -0  -3  -4  -1   2  -3   2   4  12   5  -8   0  -1  -8   1  -5  -0  -6   3  -6   2  -3 -14
AW7                   172:    2   2  -1   3  -3  -3  -4  -2  -1  -4  -3  -1  -0  -6   1  -4   5   3   6  -5  -1  -5   4   4   5  -0  -2  -6   0   1   8  -4   0   5  -4  -1   3   4  -1   1  -2  -0  -0  -3  -3  -7  -3   3   3  -2  -2  -6   2  -3 -20  14  -2   1   0   2  -8  -3   3  -5   5  -0  12  -3   2   3   7   5 -10  -4   3   8  -0  -1  -8  -2  -1   6  -2   2   3   1   2  -1  -4   2   1   2  -1  -7   3   2   8   2  -1  -8   1  -5   0   1  -7  10   2  -6  -1   4   5   6  -6  -6   1   2  -8   7   3   0   2  -1  -3  -1   4   2  -5   1  -1  -0  11  -3  -1  -5   5   1  -5  -1   3  -8  -7 -25   1   2   3  -1  -4   4   4   1   1   1  -1  -3   7   4   1  -2   2   0   2  -2   4   3  -2  -8   7  -2   1   9  -0 100  14  25 -76  46  19   1   7  14  -2 -10   0   2  -8   7 -10   3  -3  -2  -1   5   1  -3
W7rotx                173:   -4  -3  -4  -3  -3  -3  -1  -0  -2   2   1   3  -3  -3  -5  -3  -1   0 -10   1  -1   2  -3   1  -2   2  -3   2  -1  -0   1   2  -3   1  -6  -0   1  -4  -4   2  -6   4   2  -5   5   2   8   7  -0  -2  -0  -1  -1   0   1   0  -3  -1   8  -4   2   1  -3  -0   3  -3   2  -2  -7   1 -11  -1   8   2  -6  -6   2   7   1   3  -0   0   4  -3   9   1  -4  -1  -5   0   1   3  -4  -4  -0  -1  -2   2   8   4  -4  -3   4   2  -5  -6  -4   7   0  -1  -3   1  -2   0  -1   1   3   1   3  -1   3  -3  -6  -3   3   8   3   1  -5  -2  -8   3   2  -2   0  -2  11  -2  13   5  -4   1   1  -2  -5   3  -1   2   2  -3   4   4   1  -3   3   2  -2   4 -11   5   1  -0   1  -2  -4  -3  -1  -3   4   3  -3  14 100 -52 -39 -15  -5 -28   0   9 -11  -1   4  -3   1  -1   2   7  -0  -6  -2  -1   4  -0
W7roty                174:    4   7   8   2   2   1   0   2   8  -5   1  -4   5   3   9   2   6   5   9  -2   3  -6   3  -0   7  -0   0  -3  -1  -5   1   3   3   4   3  -4   1   4   6  -2   6   1  -3   8  -2   2  -9  -5   3  -1  10  -2   6   6  -7   8   1   1  -7  -7  -2  -3  10  -6   0  -7   3   0  11  -1  14   5 -11  -1   3   7   3  -6  -3  -1  -8   4   1   2  -1  -0  -6   1   1   2   0  -3   3  -2   4  -2   5   0  -6  -1  -3   8  -3   1  -0   6   1  -6  -7   8   6   6   4  -7   1   1  -6   7  -4   5  -2   3  -4   3   4 -14  -3  -2   7  -1  11  -5   1   0  -0  -1  -7   1  -2  -8   1 -20  -1  -2   6  -8   3  -5  -2   6  -2  -7   1   3  -1  -1   3   1   5  -4  -6  -5  -1   1  -2  -2   4  -3   0   2  -4  25 -52 100  -8  34  22  39   2  -6   1   6  -7  -2  -5   0  -0  -7   2   0   3   3 -10   6
W7rotz                175:    6   1   2   2   2   3   3   3   2   2   1  -1   3   7  -1   6  -5  -5  -2   6   2   6  -4  -4  -3   1   2   6   3  -0 -10   1   4 -10   3   1  -2  -3   2  -5   1  -3  -2   6   2   3   1  -3   5   3   0   6   1   2  16 -12   2  -4  -2  -1   8   5  -3   6  -4  -1 -13   9   1  -6  -5  -6   1   5   0  -2  -3  -0   2  -3   2  -0   1   0  -3  -5  -3   3   5   0   2   0   2   4  -3  -3  -1  -0  -6  -1   5   6   4  -3   9  -8  -5   7   0  -6  -1  -6   5   5  -4  -5   4  -4  -1   5  -1   9   6  -6  -4  -3   1   4   3  -2  -3  -2   0   8  -1   0   2   4  -5   4 -15  28  -4   1  -2  -2   0  -3  -1   0   2   0  -0   0  -5  -3  -1   0   0  -1  -1   4  -4  -3  -1  13   0   7  -7  -9  -1 -76 -39  -8 100 -32 -29  -2  -4 -12   4   4  -1  -0   3  -8   7  -3   3   6   5  -4  -3   3
W7x                   176:    4   6  -2   6  -4  -1  -3  -0   1  -2  -0   1  -2  -6   3  -6   5   2   5  -1  -4  -4   4   1   4  -4   0  -4   0   0   4   0   2   9   0   3   7   4  -0  -3   2   0  -4  -1  -0  -5  -1   1   1   1  -1  -4  -1  -1 -10  11  -7   2  -7   2 -13   3   5  -3  -3   0   7   1   1  -3   3   5  -8  -4   4   6  -2  -3  -5  -1  -2   1   3  -2  -3  -1   2  -2   3  -2  -3  -1   1  -5   2   3  -0   7  -3 -15  -2  -0  -8   9  -6  12   3 -11  -1   3   2   2  -1  -2   1   5  -4   1  -1  -1   4  -4  -2   7  -2   2  -2   5  -2  -8  11  -0   6  -6   4  -2  -4   2   3  -4 -26 -33  10   0   3  -4  -6   8   5  -0   3   3  -7  -3  11   5   5  -4   3   0  -0  -2   5   3   1  -4   0  -3  -7   5   2  46 -15  34 -32 100  16  13   2   4   6  -2   7   3  -7   3  -4  -5  -1  -0   1   9   1  -9
W7y                   177:    0   5  -2   6   1  -0  -1   2  -5   1  -2  -3  -7  -4   0  -6   2   5  -0  -4  -1   0   2  -1  -2   6  -1   1   1  -2   7   2  -9   4   3   0  -5   8  -3   3   2   1  -5  -3  -1  -0   0  -0  -2  -4   1  -3   3  -3  -0   6  -2  15  -7  -8  -3  -1   1  -2   2  -6  -7   4   3  12   4   6  -2  -9   1   3   2   1   2  -2  -2  -3   1   1  -0  -0   3  -2  -1   2  -3  -3   4  -2  -0   3 -12  -1  13  12   2 -16 -11  19 -11  13   4 -11  -3  12   4   0   1  -8  -1   7  -2   5  -2   0   6  -0  -3  -1   3  -2  -7  -5   3   5   8  -4  -5  -9   1   7  -2  -0   7  -3  37 -56   5  -1   7  -4   7   1  -1  -2  -3  -2   7   2   2   7   1  -1   4   1   2  -1   6   0   1   1  -3   2   3   1  -3  19  -5  22 -29  16 100 -10  -3   1   3   3   2   4   4  -3   2  -3   0   0  17  -1   4  -4
W7z                   178:   -3   4   1  -2  -4  -3   1  -2   6  -2   4  -2   5   5   5   4   5   2   3   0   1  -4  -3   1   1  -1  -0  -4   1   2   1  -1   4   7   2 -11   0  -1   9  -0   4  -2  -2  -1   1  -4  -3   3  -1  -2   0  -1   2  -1  -0   4  -3  -4  -1  -3  -2   2   2  -0   3  -1  -4   7   2   0  11   2  -7   1   1   3   5  -5   2   1  -4  -1  -2  -1   3   3   0   0  -1  -4  -0  -2  -1   0   2   3   3  -8  -2   2 -10   9   2   3  -6  -4   0  -3  -0  -1  -4   4   3   4   0   2  -2  -1  -0   0  -9  -2  -3   9   8  -4   2  -1   5  -0   1  -4  -4  -4  -3  -1  -2  -1   0  -1   6   1  -1   1  -4  -2   5  -2   1   0  -3   1   9   3   0  -1   6  -1   5  -1  -1  -3   1   5   4  -1  -1  -4   4   4   2   1 -28  39  -2  13 -10 100   1   1   3   0  -4   2  -6   7  -3   1  -3   2  -5  10  -6  15
AW8                   179:   -3   4   1   1   3   4  -1  -1   1  -1   1   3   3  -1   0   1   0  -0   0   2   1  -5   2   6   9   1   3  -1   5   6   5   0   5   8   5   5  -5   3   0   1  -3   1   0  -5   3  -2  -1  -5   5  -3  -1  -0   3   3   1  -1   3   3   1   1  21 -12  -3  10  -2  -3  -5   3  -1  -5  -2  -2  -0   7   1  -5   3  -2  -3  -6  -1   7  -3   4   2  -3  -1   2  -3   3   6  -3  -3  -4   2  -1  -2   2  -3   0   5   2  -3   5  -2  -1   1   3  -1  -7 -11  14   5   5  -6  -2  -2  -3  -2  -1  -8  -0   5   2  -6   1   8   4  -0  -4   2  -1   0  -2   4  -3 -10  -2  -3  -7   1   0 -31 -10  -2   2   2   2   4  -2   3   2  -1  -5   0  -1   1  -1   1  -8  -6  -1   2  -4  -2   1  -0  -3  -1   2   4   7   0   2  -4   2  -3   1 100  30 -10 -70 -25 -44 -21   2  -2  -6   2  -5  -1  -1   0   2
W8rotx                180:   -2  -0   2   1   1   3   1  -2  -1  -1  -1   1  -2  -3   1  -3  -1   0   0   0   1  -1  -6  -3  -4  -3   6  -3   1   7   1   3   3   7  -3   3   1  -1  -4  -6  -2   1   2  -4   5  -0   3  -0  -5  -2  -0  -7   9   5  -1   1   2   1  -3  -1   4   4  -5   6 -13  -9  -2  -1  -2   1   0   0  -2  -6  -3   5   2   6   6  -5  -3   5  -9   6   2   7   5   1  -7  -6  -4   8  -4  -3   0  -3   1   2   3   7  -5  -3  -4   0   0   2   7  -3  -2   2   5   0   5  -8  -3   2 -10  -3  13   4  -0  -1  -0  -0   3   2   2  -5  -4   4  -4   7   3  -1  -1   2   1 -10 -11   2  -1  -9  -7  -3  -4   2   2  -3  -4   5  -7  -7  -3   5  -0  -1   1   5   4   2  -4  -2  -6  -1   4   5  -3   7  -4   0  12  14   9  -6 -12   4   1   1  30 100  40 -53   1  13 -34   2  -6  -6  -1  -1  -2   1   0  -4
W8roty                181:    3  -2   3   2   1  -1   3   4  -1   3  -1  -2  -0  -0   1  -1   0  -2   6  -6   3   4  -7  -3  -1  -5   7  -2   4  -0  -0  -1   4  -1   4   5   0   1  -4   0  -4   3  -1  -2   3  -5   5   0  -3   3  -3  -2   3   0  -5   7   3   2   3  -2  -3   5  -3  -6   6  -1  -2  -3   1   2  -1   2  -4  -8   6   7  -1  -4   3  -4  -2   2  -7   3  -8   8   1   3   4  -9  -3   1  -4   3  -1  -0   4  -3  -5   7  -3   2  -0  -4   2   4  -2  -2   3   4   1  -3  -4  -2   0  -0  -9  -0  -0   9   1  -4   2   4  -6   5  -3  -3  -4   4   3   4   1   0   1   2  -9  -6 -15   0  -3 -15   0   3   3   0  -1  -3  -5   2  -4  -3  -5   6   2   1   2   0   3  -6  -7  -5  -9  -1  17   9 -10  12  -6  -3   5  -2 -11   1   4   6   3   3 -10  40 100  -8  -4  33 -32  -5   2  -2   3   2   1  -4  -2  -1
W8rotz                182:    4  -7  -4  -2  -3  -4  -1  -1  -1   1   2   1   0   3  -1   3   2   2  -1  -7  -1  -1   4   1  -1  -8  -4   1  -2  -6  -5   6  -6  -2  -0  -2  -1   0   0   4   4   1   0   8  -6   0  -2   3  -0   4   1   8  -3  -2  -2  -2  -2   0   2   1 -13   6   3  -6   6   4   1  -2   3   2  -1   3   1  -3  -2   3  -1  -0   1   6  -1  -7   9  -6  -2  -1  -2  -1   5  -2  -4  -2   3   7  -0   0  -2  -0  -1  -3   3  -2   4  -5   2   0  -3  -1   2   6   3  -8  -3   0   5  -2   7   4  -5  -2   9   4  -6  -5   2  -0  -7  -5   3   5  -2   1  -1  -1   1   5   7   5   9   0   1   1  10  23  -2   1   0  -0   0  -1   2   0   3  -0   1   1  -0   0  -0   3   2   2  -1   3   4  -5  -4  -5   4  -1  -8 -10  -1   6   4  -2   3   0 -70 -53  -8 100  -9  20  25  -3   1   9  -1  -1  -2  -0   2   2
W8x                   183:   -0   3   6  -2  -0  -2   7   5   5   2  -1  -1  -3   0   4  -5  -2  -1   2   2   3   9  -5 -11 -11   5   2  -0  -6  -3   6  -4   2 -12  -6  -3   6  -3   5  -5  -4  -2   0   3   2   6  -1   1  -1   1   2  -6  -8  -1   6  -2  -3  -7   0  -1 -13   6   7 -16 -12  -5   6  -1  -2  -3   4   2  -1  -2  -1   5  -4   1  -2   2   2   0   4  -5  -1   1   4  -2  -3  -1  -9   6   1   1   2  -2  -3   6   4  -4  -6  -4   5   2   0  -5  -2   2  -6  11  14 -25  -8  -8   5   7  -5  -9  -4  12   8  -1  -2   2   2   4 -11   3  -2  -1   3   1   1   2  -5  -3   0  -4  -1   7  -1   3  63 -47   2  -6   2  -1  -5  -0  -3  -1   2   5  -1  -1  -2   7  -4  10  -2 -10   4   5  -6   6   6   7  -8  -3   0   0   4  -7  -1   7   2  -4 -25   1  -4  -9 100  19   6   2   3  -4   3   4   2   6  -8 -13
W8y                   184:    2  -1   7  -3  -0  -1   6   7   1   4  -0  -4  -0  -4   5  -4   1  -3  10  -5   2   8  -8  -9  -3  -2   4  -1   0  -0  -2  -5   3  -6  -1   0   4   0  -4  -3   0   0   5   3   1  -1   1   1   1   4  -1  -5   1  -7  -0   3   3  -6   1   2 -11   6   3 -13  -4  -6   7  -7   2   1   2  -2   0   0  -3   1   1  -3  -0   5   1  -4   1  -4  -6   3   4   3   1  -7  -0   5  -4  -2  -2   2  -3   3   3   2  -1  -2   1  -0   1  -1   3  -2  -5  15  11 -23 -11  -4  -4   8  -7   2   4   8  11   0  -2  -3  -0   4  -8  -2   2   4  -1   2  -7  -0   2   2  -2  -3  -7   0  -2  -3  41  18   4  -2  -6   4  -2   0  -1   2  -7   2   4   3   6   5  -2   5  -4   3 -12  -5   0   8   3  11  -5  -6  -1   2  -3  -2  -0   3   4   2 -44  13  33  20  19 100 -24  -5   5   4   5  -0   3  -1  -6  -5
W8z                   185:    1  -3  -6   0   2   3  -4  -3  -4   0  -2  -3   1   1  -6   3  -2   2  -4   2  -5  -5   9   2  -3   3  -6   4  -3  -2  -4   4  -5   1   2  -4  -1  -1  -3   3   0  -9  -3   2  -2   7  -4   1  -7  -5   5   4   4   2   1  -5   5   3  -2   2  -2   0  -0   0  -1  -4   2   0  -4   2  -2  -4  -0  -3   1   3  -2   1   5  -2   8  -1  -4  -0  -4  -2   2  -1   5   6  -3   2   4   1  -1  -2  -3  -2   4  -1  -2   3  -0  -3  -0   1   0   3   1   3  -1  -9   0   3  -4  -1  14   4  -4  -1   0  -1  -2   1   2   1   1  -0  -1  -1  -3   3   6   0  -5   1   5   4   7   6   9   3  14  11  -1  -2   4  -7  -3   4  -4  -6   5   2  -4  -1  -7  -0  -2   0   1   9  -2  -3  -9  -1   7   2  -5  -3  -8  -8   1  -5   3  -7   4  -6 -21 -34 -32  25   6 -24 100  -3   3   1   2   6  -2  -2   6   8
AW9                   186:   -0  -2   1  -1   0  -2   2   4  -0   3  -0  -1   1   0  -1   0  -1  -1  -4  -1   3  -3   2  -2  -0  -0   1  -5   1  -1   7  -8   2  -5   4  -4   6  -2   1  -2   0   1  -1  -4   1   1  -4  -2  -2   6  -0  -3   0   1   1  -1  -2  -3  -3  -2   2  -1  -0   1  -2  -1  -6   3  -0   7   2   6   2   2  -2  -4   8  -1   4  -5 -11   2  -4  10   5  -5  -2   0  -4   6   1   1   4   3   2  -2  -0   2   6  -3  -2  -1  -4   3  -4  -1  -1  -3  -6  -9  -2  11  -2   7   0  -2  -2  -1  -0  -5  -9  -7  -0  10   9  -2  -1   3  -4  -4   9  -3  -6  -3   1   3  -3  -2  -1  -1   5   2   1  -4  -6  -9  -2   0   3   0   2   1   1  -5   3   4   2  -6   2   1   8  -3  -0  -2   6  -7  -4  -5   3   6   1   7  -1   0  -8   3  -3   7   2   2  -5  -3   2  -5  -3 100 -47 -20 -58  15 -19  24  -0 -14
W9rotx                187:    3   0   1  -1  -2  -3   2   1   4  -1   1   1   3   4   3   3   1  -0  -1   2   0   1  -2  -0  -4   4   2   1  -2   0  -3   1   3  -2   0   3   4  -2   0  -1  -2  -2   4   3   1  -1  -1   1   3  -6   3  -3   4   1  -1   0   2  -2   5   3  -0   0   3  -2   1  -2  -1   6  -1  -3  -7  -3   6  -0   5  -2 -11   3  -4   4  13   1   4 -11  -0   2  -3  -2   3  -5   3  -2  -4  -4   2  10  -1   3  -0   5   1  -9   6  -3   8  -7  -3   8   0  -0  -2  -4  -3   5   1  -0   2   6  -5   1   1   6  -1  -0  -8  -4   3   5   1  -6  -7  -2   2   1  -1  -4   9   7  -2   8  -1   1   3  -4  -8   6   3   3   3  -5   1   4   1  -1   2   1   1  11 -10   8  -5   1   2   5 -20   0   5   1  -3  -0  -5 -10   2  -0   7  -4   2  -3  -2  -6   2   1   3   5   3 -47 100 -10  78  -2  -2 -30  -4   9
W9roty                188:    1   3  -3   5  -2  -1  -9   1  -3  -3  -4  -2  -7   1  -2  -3  -2  -1  -3   2  -1   0   4   2   4  -6  -2  -0  -0   2  -5  -2  -1  -6   0   1  -6  -2   1   5   1  -2  -5  -2   1 -11   3   4  -2  -0  -1   3  -5  -7  -2  -3  -1  -1   0   0   3  -1  -2   5   6   6   7   4 -11   3  -7  -5  -9   5  -9  -3   9   2  -1  -2   7  -0  -6   2   3  -6   8   4  -1  -2  -0   4  -6  -5  -4  -2  -0   6 -10   3   8  -3   5  -0  -2   2   1  -2   8  -1   0  -5   3  -2   2  -1  -4  -1   4   6  16   5  -0 -18 -12  13  -3   2   1   1  -6   1  -8  -4   2   2   1   7   2  -3  -3  -0 -10   4  -8  20  -2   7   1  -6   0   7  -0   2   2   1  -0   8  -6   3  -3   1  -3   2   4  -1  -1  -5   2   5  -0   3   7  -7  -3  -5  -3   1  -6  -6  -2   9  -4   4   1 -20 -10 100  -8 -23  -4  -3   3   2
W9rotz                189:    4   2   2   0  -1  -2   2   2   4  -0   0  -0   3   1   3   2   2  -1   7   0  -1   2  -3  -0  -3   3   2   0  -1   1  -4   3   3   3  -2   2  -5   3   2  -1  -3  -1   6   2   1  -2   4   2   5  -5   3  -1   3   1  -1   3   3  -1   3   4  -4   4   3  -4  -1  -5  -2  10  -1  -7  -4  -5   5   0   2   3 -12   0  -2   4  11  -2   8 -11  -3   2  -2  -3  -0  -5  -4  -5   1   1   1   7   1  -0   0   2  -3  -3   3  -6   5   3   2   4   4   3  -1  -8  -3   1   0  -3   3   3   0   4  -5   9  -4  -1  -3  -6   8   6  -4  -7  -7  -3   5   0  -1  -5   6   6  -1   6  -4   2   4   3  -3   9   1   1   1  -4  -0   1  -0   1   1  -1   1   7  -2   4  -4   2   0   3 -21  -0   9   2  -5  -0  -6  -3  -0   2   3  -1   0  -3   2  -1   3  -1   3   5   2 -58  78  -8 100 -18  -9 -29  -5  10
W9x                   190:   -6  -3   2  -2   2   0  -1  -2  -0  -1  -2  -1   3   6   0   6   1   1  -7   2   4   0   1  -0  -1   2  -4   1  -0  -3   1  -5   0  -5  -3  -2  -4  -0   1  -7  -0  -3   2  -1  -3   4  -9   9  -4  -4   3  -2  -2  -1  -0   2   0   5   1   2  -1   2   0   2   2   0  13 -13   5  -3  11   1  -5   0   4  -7   1  -0  -3  -4   2  -3  -2   6  -3   0   7  -2   3   0  -4   1   4  12  -0  -6  -0  -3   1  -0   2  -1   4   0  -0  -2  -3   3   2  -1   3  -1   2  -1  -0  -2  -1   5   1   0   4 -22   8  19  -4   5 -16  -7   6  14  12   4   2   0   4   5  -0   0  -2  -1   3  -3   1   2  23 -41  -4  -1  -5  -3  -4   2  -5   4  -2  -1  -2   1  -2  -0  -0   4   1  -0   3   1  -1   3  -2  -5   3  -2  -6   0   6  -0   0   2  -5  -1   2  -1   4  -0   6  15  -2 -23 -18 100  17  12   1  -9
W9y                   191:    1   0   4  -7  -1  -0  -3  -2   3  -8  -4  -7   4  -1   5   2   5   6  -4   4   6   3  -4  -7   2   3  -3   5   1  -1   2  -8   5  -6   2  -2  -4   5  -2  -6   0  -4  -2   2   1   1   5  -4  -2  -5   7  -3   2   1   1   5   2   0  -2  -8  -1  -1   6  -5   2  -2  13 -16   9   2   8  10  -1   0   0  -7   1   4   1  -4  -1  -5  -0   4  -3  -3   7  -0   3  -0   2   3  -0   3  -1  -5  -3   4   4  -2   4  -6  -2   3  -3   7   1   5  -1   6   4  -2  -3  -2   4   1  -6   1   1   0  18 -28  14   4  -4  -3  -9 -12  11  10  10   0  -0  -6   2  -2   6  -0   6   2   1 -11   1  -1  58 -37  -3   6   1  -4   5   6  -1  -2   2   3  -0   1  -3  -1  -5   8   1   1  -1   1   0   3  -3   2  -6  -1  -2   3   5   1  17  -5  -1  -2   1  -2   2   3  -2 -19  -2  -4  -9  17 100  -6  -6  12
W9z                   192:   -1  -1   4   0   1   0  -0   1  -1   2   0  -1   0  -1  -1  -2  -1   1  -1  -3   5  -1   6   1   4  -4   1   2  -7  -9   1   3  -8   0   1   1  -1   1   1  -1   1  -6  -4  -2   5  12  -2  -3  -4   2   1  -1  -0   2   3  -4  -2   3  -1   4  -3   1   3   1  -4   3   0  -9   3  -3  13   6  -1   2  -1  -3   2   1   0   2  -1   1  -1   0  -1  -3   1  -3  -1   5  -0  -4  -1   2   5   1   1  -3   3  -3  -6  -3  -3  -2   2   3   1  -1  -2  -4   6   1   1   2   1   2  -3  -0   3  -2  -4  -9   1  10   2   6  -3  -7  -7   6  12  14  -8   0   4   7  -8  -1   3  -4  -3  -0   3  -0   5 -41  -0   2   1   4   1   2  -0  -2  -0   2  -3  -5  10  -2   4   1  -4  -5   3   1  -3   2   5  -4   2   5  -1   3  -4   9  -1  10  -1   1  -4  -0   6  -1  -2  24 -30  -3 -29  12  -6 100   1 -23
q11                   193:  -23 -15 -67  42  18  17 -21 -17 -72  36  -4  29  -7  -5 -53  20   7  16 -16  -7 -29  23  12   7  -7  -7 -27  13   8   5  -7 -11 -23  19   7   6  -9 -15 -33  18   9  18 -13 -10 -32  20   3  15   0  -3 -32  16   7   1 -10  -2 -34  19   1  18   2 -21 -39  23   9  24 -13  -9 -29  21   6   3  -6   6   2  -2   3  -4  -6  -1  12   4  -7  -6  -1  -0  18  -2  -6   2  -2  -1   6  -4  -4   1   4  -3   3   2  -1  -2   1   4  -6   0   2  -6   5  -5  -1   7   0   0   2   5   3  -4  -6   3  -2   7   0  -4  -2  -1  -2  -0   6  -2   5  -3   0  -5   4   4   6  -7   2   5   9 -12 -14   9  -1   3   7   1   5  -3   1   2   6  -3   4  -0   1  -6   5  -1   1  -3  -6  -0   3  -6  -4  -2  -2   1  -3   1   4 -10  -3   1   4  -6   0   0  -2   2  -8  -6   6  -0  -4   3  -5   1  -6   1 100   6
delH                  194:   -0   0  -8   4  -8 -10  -2  -4  -5   0  -1   0   3   5  -5   7  -2   3  -6  -0   7   2  -6   9  -4  11  -2  -5   7   1  -4  -4  -7   8  -3   3   4  -5 -13   4   0   5  -5  -0  -2   5  -6   7   2  -4  -3   3   5   7  -6  -3  22   1  10  -9   3  -2  -5  -2  13  -2   3  -3   8  -1  -0 -12   0   2  -0   1  -1  -0   1   1  -2  -0   1   1   1   4   2  -0   1  -6  -1   2   0  -0  -6   2   2  -1   5   4  -3   1   2  -1   4  -4   2  -1   1   2  -3   2   1   0  -1  -2   3   0  -2   2  -1  -1   5   0   2  -8   2   4   2  -2  -3  -4   2   5  -5  -2  11   7  10   8  10   6  -8  10   9  11  -0  -5  -5  17  -5  -8  -6   4  -8  -9  -7  -0  -5  -0  -1   8   0   6  -4  -2   5  -4  -5   6 -14  -3  -0   6   3  -9  -4  15   2  -4  -1   2 -13  -5   8 -14   9   2  10  -9  12 -23   6 100
}
