# Supplementary material for: Use of a miniature diamond-anvil cell in a joint X-ray and neutron high-pressure study on copper sulfate pentahydrate
Source: IUCrJ. 2021 Nov 20;9(Pt 1):73–85. doi: 10.1107/S2052252521010708 (PMC8733890; doi:10.1107/S2052252521010708)
Supplement: Supplementary file 2 [file m-09-00073-sup2.zip › TA_cuso_N.details]

    0    0    1     65.5639     78.4500      1.1045
    0    1    0    878.8286    809.9400     -1.0601
    1    0    1    590.9565    463.6800     -1.2861
    1    0   -1    268.6789    282.8300      0.2996
    0    1   -1    298.4236    324.6200      1.2240
    0    1    2    810.3282    750.3600     -0.3257
    1    1   -1    172.3638    148.3000     -2.7214
    1    0    2    790.4311    845.3400      0.4865
    1    0   -2   1737.2306   2116.3700      1.3243
    1   -1    0    547.4101    642.8500      1.5645
    0    1   -2    291.1701    365.1600      3.5260
    1   -1   -1     99.8079    117.9500      1.0977
    1   -1    1   1569.9097   1748.1000      0.8730
    0    1    3    430.4638    539.6700      1.4326
    1    1   -2    464.0192    322.7700     -2.0248
    1    1    3     14.6809      0.0000     -0.4712
    1    0    3     41.5997     93.0000      1.0071
    1   -1   -2     27.4195     21.8600     -0.6080
    0    2    1     47.7915     26.5800     -0.8124
    1    0   -3     23.4370     21.5100     -0.3061
    1   -1    2    135.7694    160.6100      1.6062
    2    0    1    139.1061    142.9000      0.4550
    0    1   -3    806.8142    882.0400      0.9971
    2    0   -1    897.4435    683.8700     -2.8398
    0    2   -1      0.0138      0.0000     -0.0002
    1   -1   -3      0.0445     15.3900      0.7321
    0    1    4    713.1308    731.7900      0.2530
    1    1   -3    149.4873    109.3600     -1.5489
    1    2    3     81.1625    116.7800      2.5326
    1    1    4     63.9182     36.7300     -1.6977
    0    2    3    694.5223    561.2600     -2.5978
    1    0    4     67.5987     81.8100      1.3295
    2    1    3      0.0071     47.9200      0.9948
    1   -1    3    260.6483    274.9700      0.8563
    2    1   -2      1.7832      0.0000     -0.0543
    2   -1    0    500.8615    511.6100      0.3056
    1    0   -4     30.2565     41.2300      1.5739
    2   -1   -1    868.2254    940.7500      1.2007
    2   -1    1     60.3595     61.6900      0.1277
    1   -2   -2    260.3417    262.9700      0.0742
    2    2   -1    228.1746    268.3300      1.1093
    0    1   -4    160.4438    193.4600      1.5786
    1    2    4    580.1326    532.7600     -1.5769
    1   -2    1    536.1540    634.6500      2.0887
    2    0   -3   1661.0269   1487.7600     -2.2697
    2   -1   -2    127.4431    182.1500      1.8832
    2    1    4     23.7864      7.8900     -0.2004
    1    1   -4    641.0997    771.0800      2.2793
    2   -1    2    238.3157    278.7700      1.6606
    0    1    5     31.0289     46.8000      0.8681
    1    1    5      0.0000      5.5300      0.3486
    2    1   -3    126.6196    141.7400      0.5684
    1   -2   -3     87.1834     74.1300     -0.5990
    1    3    1    789.5708    866.0600      0.4161
    1   -1    4    514.6886    505.5600     -0.2900
    0    2   -3   1285.0925   1312.9100      0.1739
    1   -2    2   4768.2561   5612.5700      3.1591
    1    2   -3   1287.9901   1168.7100     -1.5932
    1    0    5   1298.1819   1316.7900      0.2185
    3    1    1   2609.7482   2870.1800      2.2433
    1    3    0   2016.7427   1350.4700     -2.3272
    3    1    0    176.5784    222.9000      1.0834
    0    3    1    259.2620    248.5100     -0.1343
    3    1    2     26.3810    146.0100      1.7578
    2   -1   -3    987.1194   1148.4200      1.9181
    1    3    3   1019.9118    947.2300     -0.6669
    0    3    2    656.4889    490.4500     -1.8734
    1    2    5      1.6656     34.0500      1.7316
    1    0   -5   1090.8212   1383.7200      3.1533
    2   -1    3   1459.7134   1757.1700      1.5313
    2    3    1   1585.6124   1145.8300     -1.3907
    3    1   -1   2964.3142   2722.0900     -1.1310
    1    3   -1    167.9516    139.6300     -1.4053
    0    2    5    360.6317    412.6600      1.3194
    1   -1   -5    164.1747    191.3500      1.1517
    1   -2   -4   1851.3817   2292.5200      0.8712
    0    1   -5    354.1890    406.5200      1.2139
    2    1    5      2.2444      3.9800      0.1914
    3    0   -1   1124.5666   1011.5600     -1.4834
    3    0    2    140.9858     93.3800     -1.6932
    0    3   -1      0.3742     34.0800      1.1898
    2    1   -4    660.4566    541.4000     -2.3321
    2    2   -3    484.0658    445.9800     -0.3023
    1    3    4   3935.5745   3375.3100     -2.7618
    2   -2   -1    502.6767    595.8000      1.6917
    1    1   -5   4393.5642   4528.9100      0.2421
    2    2    5     65.3616     89.8000      1.1223
    3    2    3    336.5241    410.5800      0.5001
    3    1   -2   2163.7940   1884.5300     -1.7596
    1    1    6     84.3822     89.9300      0.1086
    0    1    6    188.0141    225.6300      0.5995
    3    2   -1     72.9102     79.2200      0.3440
    1    2   -4    212.4242    242.9400      1.2784
    2    3   -1      0.0645      5.1400      0.1149
    1   -1    5      0.3395      0.0000     -0.0046
    3    0   -2    346.0418    307.8700     -0.9505
    2   -1   -4    146.2049    147.7000      0.0263
    2    0    5    697.6856    593.6400     -2.0309
    2   -2    1   1647.7809   1923.8100      2.2728
    1    3   -2      0.0354     48.4000      1.4224
    2   -1    4    190.1766    185.6000     -0.1090
    0    3    4    118.6094    108.4100     -0.1284
    2    3    4     12.1196      3.8100     -0.1956
    1   -3   -1    333.1068    290.6900     -0.6673
    0    3   -2     28.3914      0.0000     -0.2948
    1    0    6     27.5764     15.9500     -0.3476
    1   -3    0    507.8769    509.4500      0.0180
    1   -3   -2    678.6442    705.4600      0.3698
    3   -1    0    888.4893    930.8200      0.6881
    1    2    6   1476.3106   1267.1400     -1.9788
    1   -2   -5     64.3419      5.9300     -0.7363
    3   -1    1    978.5584    961.4800     -0.3133
    3   -1   -1    104.0353    160.4800      1.4075
    2   -2   -3    951.5604   1230.8800      2.4093
    3    2   -2     14.9238     82.1100      1.0779
    1   -2    4   5320.4853   6596.9300      3.3286
    1    3    5   5225.0476   4796.5900     -0.9676
    1    0   -6      4.9035     32.0400      0.2817
    2    0   -5     54.4436      0.0000     -0.4004
    2    3   -2    157.8321    156.1600     -0.0483
    1   -3    1   1236.1428   1392.7800      0.8063
    2    1    6    223.3851    216.1300     -0.1825
    1   -1   -6    432.3759    549.1700      1.7900
    1   -3   -3     40.2706     52.0700      0.2538
    3   -1    2    904.3043    827.6400     -1.1750
    3    0    4    145.1442     91.8700     -1.5311
    3   -1   -2    111.1718    118.3000      0.1472
    1    3   -3    180.0704    147.5200     -0.3179
    0    1   -6   2371.4543   2546.3800      1.5017
    2    3    5    123.1994    107.0300     -0.6237
    2    1   -5    135.3547    108.7100     -1.0966
    0    3    5     21.2061      0.0000     -0.2202
    2   -1   -5   1495.3814   1911.7300      3.8453
    0    2   -5     31.2661     95.3300      1.6612
    3    1    5    555.4129    610.4800      0.9725
    2   -2    3    288.0836    455.4800      1.8253
    1    2   -5    618.7748    613.0700     -0.0866
    1   -3    2    499.4539    550.9000      0.6722
    2   -1    5    836.1022    918.3000      0.7232
    3    2    5     78.3942    128.0100      1.0134
    1    4    2   2972.5529   2733.3200     -0.8592
    1    4    1    298.8959    302.1700      0.0593
    1    1   -6     40.2057     35.6700     -0.0920
    3    3   -1      0.6652      0.0000     -0.0051
    1   -1    6     86.2569     66.9200     -0.5963
    1    1    7     82.8069     43.6000     -0.4609
    1   -3   -4   1037.6630   1111.7200      0.4235
    0    1    7    154.8159    163.0200      0.1438
    3   -1    3     28.7552     63.8500      2.0476
    3    2   -3      3.0920      7.8400      0.1995
    3   -1   -3     47.1144     40.6300     -0.1732
    1    4    3    121.6909     87.2100     -0.9011
    1    4    0   1321.6704   1309.4600     -0.0665
    4    1    1   1224.7841   1144.9700     -0.6198
    2    3   -3    464.1970    467.1400      0.0548
    2    4    1      7.5957     28.2800      0.1922
    3    0   -4    449.0173    460.2300      0.2117
    1    3    6   1171.5794   1048.2600     -1.0608
    4    1    0   1177.3915   1208.0000      0.3515
    1   -2   -6    865.5863    874.2700      0.0457
    3    1   -4    938.2304    901.9000     -0.4720
    4    1    2     59.8867     85.4400      0.6712
    1    2    7   1011.9191    906.6400     -1.3527
    2    4    3    785.0832    866.0600      0.8462
    4    2    1   2127.6814   1981.6700     -0.7904
    1    0    7      0.8040     16.2600      0.1949
    1   -2    5   1881.0789   2185.0200      1.7981
    0    4    1    678.3129    670.0600     -0.1559
    3    0    5   1107.1407    853.9700     -1.8552
    4    1   -1    160.4769    115.1000     -1.0451
    2    3    6      3.2179      9.5500      0.1471
    1    4    4    137.5535    175.5000      1.5779
    0    2    7   1055.8358    989.9700     -0.7909
    1    4   -1    889.7447    873.4000     -0.2463
    1    3   -4    372.9205    439.5100      1.2864
    3    3   -2     59.3004     70.1100      0.2050
    1   -3    3    100.7713     72.0100     -0.6322
    4    1    3     86.4705    118.3400      0.3306
    0    4    3    163.3953    151.9300     -0.4872
    4    0    1   1108.2267   1026.6700     -1.2672
    2    1    7    536.0446    470.5900     -1.4514
    2   -3   -1    497.7003    614.7900      1.3361
    4    2    3    102.8936    101.0700     -0.0492
    2    2   -5     68.1970     42.9500     -0.5426
    3    3    5    137.6728    157.2400      0.2296
    0    3   -4    796.8846    788.7800     -0.0384
    2   -3    0    309.8030    391.2000      1.0911
    3   -2    0   1938.8431   1910.0000     -0.1040
    1   -3   -5      9.4078      0.0000     -0.0874
    3   -1    4     92.9768    135.4300      1.0092
    1   -1   -7     23.2761      0.0000     -0.0855
    3   -2   -1     33.4907      0.0000     -0.1231
    2    2    7   1564.0545   1554.6800     -0.0631
    3    2    6    427.8759    510.7400      2.1025
    3   -1   -4      0.0208      0.0000     -0.0001
    2   -1   -6     57.5720      0.0000     -0.1545
    2    4   -1    355.4366    463.2500      2.1748
    4    0   -1   1129.7240    940.7500     -2.0221
    3   -2    1   1053.9979   1013.2800     -0.3931
    2    1   -6     23.0850      0.0000     -0.0606
    0    4   -1     42.3153     13.8200     -0.3868
    2   -3    1      4.9478      0.0000     -0.0208
    3    2   -4    300.3147    116.5300     -2.0158
    4    1   -2     14.0134     30.9200      0.3979
    0    1   -7    102.6275     77.6300     -0.4401
    3   -2   -2    779.0236    635.0800     -0.6612
    2   -1    6    945.2835    895.4200     -0.2975
    3    4    2      5.3709      0.0000     -0.0379
    3    4    1    968.3814    644.1500     -0.8760
    2    3   -4    131.8000    123.2200     -0.1258
    2   -3   -3    454.4659    454.1800     -0.0024
    4    1    4    388.7080    449.0000      0.7967
    1    4    5    247.2045    210.6400     -0.5803
    1    4   -2      6.0824     22.3600      0.5041
    4    3    2     86.7036      6.5200     -1.1787
    2    0    7   2300.0027   2263.5900     -0.2683
    1    2   -6   1983.9322   2020.9600      0.0750
    4    3    1   1101.9632   1138.4900      0.5047
    3    4    3   1648.4492   1494.6700     -0.8767
    3    0   -5    988.4418    891.1000     -1.1758
    4    0    3     14.1339      3.5700     -0.2247
    3   -2    2    107.9981     71.1900     -0.8880
    2    4    5    191.2352    117.6900     -1.4451
    1    3    7    112.4642     80.7800     -1.2023
    3    1   -5   1157.4169   1072.0000     -0.7673
    1   -1    7     12.9057      0.0000     -0.0632
    1    1   -7    460.4009    373.5000     -0.7576
    3    4    0    766.4774    609.6100     -0.8045
    4    3    3    166.2188    140.3100     -0.4137
    4    3    0     57.1407      0.0000     -0.1626
    2   -3    2    259.5108    309.3000      0.7244
    1    1    8    787.9995    827.6400      0.6124
    1   -2   -7    804.5949    749.4900     -0.4297
    3   -2   -3   1180.9624   1272.7600      0.4497
    1   -3    4      2.2774      0.0000     -0.0089
    0    1    8     78.2921     11.1000     -0.6587
    1   -4   -1    407.5366    496.5000      1.1688
    3    4    4      1.4312     46.7600      0.6154
    1   -4   -2    861.3443    723.5900     -1.6165
    2    3    7   1159.5946   1229.5900      0.4536
    1   -2    6    288.3627     31.1000     -2.0597
    2   -2    5   1992.1936   2039.9500      0.2412
    1   -4    0     32.5248     83.8400      0.6963
    3   -1    5     88.4909     90.8800      0.0281
    1   -3   -6      4.4360      0.0000     -0.0201
    1    2    8   2332.3881   2042.5400     -1.8896
    4    1   -3      3.5869      0.0000     -0.0396
    2   -3   -4    259.3249    342.3200      0.9095
    1    3   -5    180.8131    153.9600     -0.5665
    0    3    7     46.4612     48.6600      0.0636
    4   -1    0     53.2982     67.8700      0.4846
    4    3    4   2079.0335   2046.0000     -0.3020
    3   -1   -5   1674.8353   1582.3100     -0.5917
    4    2    5    576.2042    555.2100     -0.3660
    4   -1    1    976.8672    973.9900     -0.0364
    1   -4   -3   3371.4528   2921.9900     -2.4536
    4    3   -1    170.4463    312.7500      1.5608
    3   -2    3    445.1048    519.3800      0.9109
    3    4   -1    423.1535    306.9700     -2.4756
    1    0    8    340.5562    289.9100     -0.4042
    4   -1   -1     39.0544     33.6900     -0.0860
    4    1    5     21.5021     70.2800      0.7174
    4    0   -3     80.3232    111.4700      0.9108
    3    2    7     22.3703      0.0000     -0.3290
    2    0   -7    832.9752    761.5800     -0.4436
    1    4    6     32.7790     51.5500      0.5804
    3    1    7    795.2092    740.8600     -0.5669
    1    4   -3    102.1776     13.9200     -1.4149
    1   -4    1   2021.3740   1830.9900     -0.8724
    2    1    8    421.8577    340.2100     -1.0122
    4   -1    2    156.7353     57.9400     -2.4774
    2   -3    3    281.4852    308.1300      0.2340
    3    4    5    111.9949      0.0000     -0.8981
    3   -2   -4     78.5422    129.3900      0.3204
    3    2   -5   1879.3527   1447.1800     -2.3031
    4    2   -3    347.4910    376.4300      0.8232
    4   -1   -2    597.6628    536.2200     -0.5868
    1   -1   -8   1509.6795   1466.6100     -0.1106
    1   -4   -4    146.2559    102.2800     -0.7733
    1    0   -8      3.6484      0.0000     -0.0065
    0    4   -3    426.6737    260.8100     -1.9264
    2    3   -5     25.1990     88.8500      1.1683
    2    4   -3      3.3344      0.0000     -0.0151
    4    3    5    519.0373    491.3100     -0.2968
    2   -1    7      2.4652      0.0000     -0.0027
    3    3   -4   1548.5424   1828.8300      2.0578
    2    1   -7   1210.1227   1244.6900      0.2298
    4    3   -2    714.1146    585.4400     -1.6448
    2   -3   -5    218.2351    240.8200      0.0995
    3    4   -2   1525.5851   1546.9100      0.1148
    0    2   -7      0.4360     64.2800      0.8048
    3    3    7     54.2774    101.9700      1.4725
    4   -1    3     36.3954      0.0000     -0.1692
    1   -4    2      2.9640      0.0000     -0.0194
    4    1   -4     75.4430     28.9500     -1.0513
    1   -3    5    374.8337    348.4600     -0.0596
    3   -2    4    625.7755    455.0500     -0.8329
    1    3    8    105.5328     72.9200     -0.8177
    3    1   -6    333.0867    379.8800      0.4530
    0    1   -8    206.0568    565.1400      1.5064
    1    5    2    187.5345    182.2400     -0.1064
    2    5    2    935.4639   1083.6600      1.0469
    4    0    5    676.6028    632.4900     -0.1887
    1    2   -7    277.3679    234.7800     -0.5739
    3    0    7     99.0215      0.0000     -0.3068
    1    5    1     93.6664    143.0800      1.0469
    4    4    1    416.4793    447.7100      0.9507
    2    5    1    299.9014    282.3100     -0.3048
    1    5    3    543.9114    607.8900      1.2399
    2    5    3   1162.6448   1112.5800     -0.4938
    4   -1   -3    584.9111    449.0000     -1.7830
    3   -1    6    310.3747    250.2400     -0.6571
    1   -3   -7    455.4021    405.0100     -1.0998
    4    1    6    401.3198    528.4500      0.5881
    2    3    8      0.2218     27.3100      0.1259
    3   -1   -6      5.9929      0.0000     -0.0155
    1   -4   -5    331.2035    308.6500     -0.3912
    1   -1    8      0.1720     80.9900      1.0188
    3   -3   -1   2310.1496   3565.7100      3.6606
    2   -3    4     22.7816      0.0000     -0.0072
    1    5    0    110.3613    173.9500      0.9326
    1    4    7    689.8662    684.7300     -0.0878
    1    1   -8      2.3418      0.0000     -0.0142
    5    2    1    523.8295    562.9900      0.5510
    5    1    1     99.6761     63.3800     -0.4918
    1    4   -4    382.9436    423.4900      0.3743
    2   -2   -7    145.6755     63.2900     -0.9685
    0    3    8     53.9609     33.8100     -0.3865
    2    5    0      0.0153     36.9700      0.5435
    2    5    4     90.7786    129.3000      1.1998
    2    4    7    201.4839    193.5100     -0.1777
    1    1    9   1995.4584   1833.1500     -0.8496
    1    3   -6    349.9159    305.0600     -0.3936
    5    1    2    819.0323   1044.3700      2.4228
    5    1    0     22.9655     55.7800      0.1996
    0    1    9      1.8684    105.9900      0.9190
    4    3    6     60.5894     72.1400      0.1132
    5    2    0    649.4750    721.4300      0.9218
    3   -3    1    338.8151    267.2000     -1.0378
    4   -1    4    706.8817    657.9700     -0.6262
    1    2    9    294.2985    268.2800     -0.2285
    5    2    3    442.5658    304.4100     -2.1519
    0    5    2      2.8078     51.1600      0.7757
    2   -4   -1      9.1688     52.4100      0.2630
    0    5    1   2343.7816   2348.2100      0.0297
    3    1    8     79.2198     47.1500     -0.8554
    3    5    2     52.5127     64.3300      0.3103
    5    1    3    517.9814    585.8700      1.1194
    5    1   -1     26.2091      0.0000     -0.1187
    0    5    3   1004.7615   1043.0700      0.3694
    3    5    3    705.2001    667.4700     -0.5111
    1    5   -1   2538.9981   2444.0600     -0.4083
    3    2   -6    416.3037    502.5400      0.9915
    3    5    1    225.8914    202.9600     -0.5295
    4    4   -1     41.0416     21.2700     -0.4651
    2    2   -7     42.8312    180.1600      0.6921
    0    2    9    808.7421    675.6700     -0.6654
    1    0    9   1418.6350   1368.6000     -0.2209
    5    2   -1   1367.7458   1734.2800      2.7331
    2    5   -1   1276.9702   1423.4400      1.8654
    4   -2   -1     66.3845     58.5400     -0.0420
    2    5    5    173.4918    187.5400      0.3975
    3   -2    5   2091.9691   2348.6400      0.3444
    0    4    7   1517.3042   1587.0600      0.3865
    3    3   -5      1.7795     61.9100      1.3780
    4    4    5     18.3375     66.1400      0.8875
    1    5    5   1575.4623   1808.9700      1.4146
    4   -2    1    145.6300     59.6200     -0.4742
    3   -3    2     12.1718      0.0000     -0.0237
    2    2    9      2.5602      0.0000     -0.0089
    2    1    9   1010.2735    912.6900     -1.1807
    2   -4   -3    123.1074    307.4800      0.9292
    5    3    1    913.1724    837.5700     -1.2051
    2   -1   -8    474.1130   1252.9000      1.0449
    4    1   -5     73.3939     30.2600     -1.2065
    5    0    1     34.4934      0.0000     -0.1647
    5    2    4   1737.8889   1487.3300     -1.7177
    2    3   -6    199.8650    185.7400     -0.2059
    3    5    4    147.6208    117.6500     -0.4059
    4    2    7     19.3884     45.9800      0.4940
    4    0   -5   1631.5548   1569.3600     -0.3009
    2   -4    1    118.2166    358.9400      0.8511
    3    3    8    772.3746    738.2700     -0.2664
    5    3    3      0.7668      0.0000     -0.0037
    1   -4   -6     15.3910     12.2500     -0.0396
    0    5    4   2085.0394   1990.7400     -0.5866
    3    5    0    170.1050    217.0300      1.0898
    3    4    7   1276.3682   1252.0400     -0.1621
    3    0   -7   1358.7466   1217.0600     -0.8237
    5    0    2    203.6567    244.0600      1.0310
    1   -3    6    360.0126    573.3500      0.8950
    5    3    0    340.3675    291.5500     -1.0046
    5    1    4    894.7153   1009.4000      1.2373
    2   -1    8    994.9213    744.7400     -1.0644
    1   -1   -9   1574.9952   1854.3100      0.5925
    5    1   -2    152.7188     61.9500     -0.9415
    5    0   -1      4.4959      0.0000     -0.0233
    4    1    7     86.9675    205.3300      1.8916
    0    5   -1    134.7084    129.1800     -0.1058
    2   -3    5    693.3969    835.8400      1.0659
    2    1   -8   1390.0701   1395.8000      0.0258
    3   -2   -6     43.0015     19.0300     -0.1692
    3   -1    7    178.6195    256.0600      0.3249
    3    1   -7     19.2428    103.5300      0.4248
    4   -1    5    683.6757    669.1900     -0.1366
    1    3    9    673.6930    652.3500     -0.3141
    1    5   -2     19.5624    103.5700      0.3534
    5    2   -2    912.7936   1182.0900      2.4504
    3    0    8    185.8675    234.6900      0.7775
    5    3    4    966.1786    841.8800     -1.2749
    4    3    7    649.9312    674.8000      0.2982
    1   -3   -8   1697.0610   1316.3600     -1.5511
    3    5    5    883.4464    940.3200      0.4994
    1    4    8     11.0895     29.5300      0.6138
    5    0    3     28.4586     10.8300     -0.3273
    1    4   -5    693.5495    621.7000     -0.4999
    3   -1   -7    765.4822    697.2500     -0.6469
    2   -2    7    238.9408    413.3400      0.6288
    2    5   -2    675.0685    749.0600      0.4153
    4    2   -5    218.4533    127.6600     -0.8405
    2    5    6    217.5438    276.6100      1.1505
    4   -2   -3    871.9997    645.4400     -0.7514
    4    3   -4    110.8978     95.7200     -0.2057
    2    3    9     26.4341     43.0700      0.0716
    2    0    9    455.2329    285.2500     -1.2957
    5    2    5    746.7099    706.3200     -0.3467
    3    5   -1     87.4941    121.6200      0.8560
    5    3   -1      1.3642      0.0000     -0.0083
    1    2   -8   1070.3833   1249.8700      0.2662
    1    5    6    292.0694    382.4700      0.6618
    5    0   -2    386.6760    419.6900      0.3388
    4   -1   -5    559.6433    649.3300      0.7390
    1   -2   -9      4.3251      0.0000     -0.0144
    4   -2    3    422.0183    345.0900     -1.2009
    0    4   -5    811.0935    866.5000      0.4698
    2   -3   -7    276.5702    262.9700     -0.1138
    1   -5   -2    590.4933    570.7600     -0.2562
    1   -5   -1      0.2711      0.0000     -0.0007
    5    1    5      0.7684      0.0000     -0.0057
    2    4   -5   1174.1452   1203.2500      0.1540
    1    3   -7     57.2867      0.0000     -0.2887
    0    5   -2     31.6327      0.0000     -0.1118
    1   -2    8    345.3360    245.8300     -0.3905
    1   -1    9    254.0402    189.6600     -0.3154
    5    3    5    254.6519    225.6300     -0.5207
    3    2    9    207.6755    150.3700     -0.7205
    4    5    2     85.8987     59.9200     -0.4160
    3   -2    6     20.1928    447.7100      1.7935
    1   -5   -3     60.7525    160.0500      0.5004
    4    5    3    107.9111     24.1800     -1.6952
    5    0    4    218.6512    321.1200      1.6150
    1    1   -9     14.4133     38.5700      0.1705
    2   -4   -5     34.8120      0.0000     -0.0246
    1   -5    0      9.0474      0.0000     -0.0146
    1   -4   -7   2522.1016   2456.5800     -0.2563
    3   -3   -5    500.5786    724.0200      0.2998
    4    0    7    111.0293      1.3100     -1.4895
    5    4    2    105.7122    112.6800      0.0615
    3    5    6     33.2809      0.0000     -0.2554
    4    5    1   1059.9904   1119.9300      0.4388
    1    1   10    123.7934    148.0400      0.2136
    5    2   -3     29.4844     33.6700      0.1172
    3    1    9     36.3910      0.0000     -0.1428
    4    1   -6     55.9537     41.1500     -0.3001
    5    4    3   1096.9595   1466.1700      2.7629
    3    4    8      4.6248      0.0000     -0.0302
    5   -1    0    247.2236    151.3700     -1.5255
    5    4    1     37.5983    150.8900      1.9973
    1    2   10    250.2885    275.8800      0.2803
    2   -4    3    149.7979      0.0000     -0.4075
    3    2   -7     93.7079    194.3700      0.5550
    1    5   -3    310.8961    539.6700      1.1184
    0    1   10    820.0750    543.9900     -0.8989
    5   -1    1   1115.7463    920.0300     -2.1025
    5    0   -3    234.5187     24.5600     -1.7629
    4    5    4     63.8252    190.3900      2.0258
    4    4   -3     66.6898    223.3800      1.8414
    3    5   -2    179.1626    155.6400     -0.6472
    0    5    6    199.3270    145.8800     -0.6267
    5   -1   -1     19.2367      0.0000     -0.0370
    1   -5   -4     25.8151      0.0000     -0.0455
    2    5   -3      7.7961      0.0000     -0.0245
    5    2    6    112.5947    188.4100      1.7678
    2    5    7    195.9198    107.6800     -1.2935
    4    5    0    254.5159    266.7200      0.3111
    4    4    7      1.7441     90.2800      1.4202
    5   -1    2     27.9142     60.5700      0.5239
    1   -5    1     72.6569     63.0400     -0.0679
    5    4    4    620.6207    748.6300      1.6343
    2    3   -7    157.4600     65.1500     -0.5816
    2    0   -9    694.9618   1407.4600      1.4775
    3   -2   -7    710.7002    910.1000      0.6048
    5    4    0      0.1782      0.0000     -0.0009
    2   -3    6    130.2921    107.4600     -0.0535
    1    5    7    233.7691    214.4000     -0.2826
    4    1    8     45.7470    103.6200      0.4644
    4    3    8    423.5283    550.0300      0.8514
    2   -1   -9     15.9963     58.6300      0.0687
    1   -3    7     26.7248      0.0000     -0.0338
    3    0   -8    297.2891    251.1000     -0.1043
    1    0   10     75.4862      0.0000     -0.3698
    2    1   10      0.0146      0.0000     -0.0000
    5    3    6     81.2299     21.0200     -1.5160
    4    5    5   2164.4108   1816.7500     -2.6862
    5   -1   -2     58.0799     37.9000     -0.1227
    5    1    6    749.2709    989.5400      1.8750
    4    3   -5   1382.7300   1545.1800      0.4045
    5    1   -4     46.9690    172.0900      1.8368
    1    4    9    121.3716     35.9100     -1.5062
    4   -1   -6      7.2100    122.1800      1.3525
    2    4    9     24.4649     98.0900      0.9992
    1    4   -6    981.3584   1002.0600      0.0895
    2   -1    9    218.8094    428.9700      1.2326
    5   -1    3   1409.8849   1497.6900      0.5731
    1   -3   -9   1490.7496   1087.9800     -1.8281
    3    4   -5    356.5890    410.6700      0.7173
    3    1   -8    296.2974    461.9600      0.5419
    3   -1   -8     20.6944     74.4800      0.2790
    5    4    5     31.9085      0.0000     -0.2010
    3   -4   -1     32.7809     58.1100      0.0689
    3    5    7      7.8577      0.0000     -0.0478
    1    3   10    183.3067    102.9700     -0.8318
    4    5   -1   1447.7396   1412.6400     -0.1581
    1   -1  -10      0.0290    318.6600      1.2504
    5    4   -1   1943.9928   1535.2500     -1.8461
    2    6    3    160.0496    200.5400      0.4753
    5    3   -3     86.3353    143.9000      1.4058
    3   -4    0      3.2406      0.0000     -0.0052
    4   -2   -5     11.7719    332.3100      0.7720
    3   -4   -2    765.1122    866.5000      0.1869
    5    0   -4     24.5392      0.0000     -0.1140
    2    1   -9    277.2901      0.0000     -0.0877
    1   -5    2    942.0973    607.0200     -2.9895
    5    2   -4   2361.1100   2886.5900      3.2222
    4   -3   -1      7.0206      0.0000     -0.0059
    4   -3    0     60.2501      0.0000     -0.0330
    2   -3   -8    211.6940     82.0700     -0.6350
    1    6    2      7.1362      0.0000     -0.0315
    2    6    1     58.0553     87.2100      0.2573
    2    3   10      0.2608      0.0000     -0.0004
    1    0  -10    125.0013      0.0000     -0.3873
    3    5   -3    289.1988    437.3500      1.3659
    1    6    3    494.6460    478.8000     -0.1529
    0    2   -9      0.8316    497.3600      0.7365
    0    5    7      7.8316      0.0000     -0.0025
    5   -1   -3    441.1854    397.5000     -0.3067
    1    5   -4     69.2544      0.0000     -0.0759
    1    6    1     33.6201      0.0000     -0.1414
    4   -3   -2     16.2304     50.6900      0.1522
    4   -3    1    605.4108    615.6600      0.0472
    2   -2   -9    269.4028    723.5900      0.9847
    1   -4   -8    579.5558    518.0800     -0.2572
    3   -2    7      9.1486    356.9200      0.5608
    3   -3    5     95.7762    438.6400      0.5529
    3   -4    1     12.9981      0.0000     -0.0210
    5    2    7     52.5251    263.1400      1.5477
    1    2   -9    785.5242    832.3900      0.1016
    0    4    9    152.0457     80.6500     -0.8988
    0    3   10     59.1999      0.0000     -0.0878
    1    6    4    176.6345     88.6400     -0.9123
    2    5   -4      0.4009      0.0000     -0.0009
    1   -2  -10    306.7332    482.6800      0.8832
    2    5    8     11.0126     18.8900      0.1069
    3    6    2     13.2586     23.1600      0.2961
    6    2    1    573.2177    572.4800     -0.0090
    3    4    9     30.0716     37.4500      0.0868
    5   -1    4     10.1524    270.4000      1.4349
    4    0   -7     56.0996     68.9500      0.1334
    1    3   -8     22.6272     98.9100      0.5854
    0    3   -8    261.8541     98.7800     -1.6861
    0    1  -10    738.9048    953.2700      0.1660
    3    2   10    713.1440   1011.1200      1.7169
    1    5    8    956.4404   1064.2300      1.9076
    1    6    0    385.8551    402.8500      0.1031
    4   -1    7      0.0073      0.0000     -0.0000
    4    1   -7     54.0431      0.0000     -0.0802
    5    3    7    351.4969    392.8300      0.6468
    5    4    6    541.3138    489.5900     -0.7280
    4    2    9    405.0793    529.7400      1.2073
    2    6    5      8.9946     37.8000      0.2119
    4   -3   -3    689.8455    694.6600      0.0085
    3    6    1    140.5380    100.0300     -0.8780
    4   -3    2      3.6830      0.0000     -0.0125
    1   -2    9     24.4962      0.0000     -0.0574
    3    6    4   1744.8216   1856.0400      0.6360
    5    4   -2    207.0294    308.9900      1.2739
    6    2    3      2.2352     33.6100      0.4259
    1   -5   -6    360.7689    185.6500     -1.2833
    5    0    6     26.4833      0.0000     -0.0393
    4    5   -2     76.6133    104.3500      0.2331
    0    5   -4     48.6129      0.0000     -0.0154
    3    3   -7     58.2649     16.1400     -0.1812
    2   -5   -2    159.8629     30.2400     -0.4674
    5    1    7    540.6308   1148.4200      3.6213
    6    1    0      2.0533     15.7300      0.1725
    1   -1   10     16.3404    104.5600      0.3119
    3   -4   -4   1232.0780   1051.7100     -1.3143
    3    1   10    322.8188    594.0700      1.8317
    1   -5    3    491.8581      0.0000     -0.3478
    6    3    2     84.2256     29.3700     -1.6088
    3    2   -8    369.4142      0.0000     -0.4047
    3   -2   -8     49.6135    203.0900      0.6601
    4    3    9     58.0283    121.3600      1.1154
    2   -3    7    277.3774    748.2000      0.3329
    2   -5    0     87.0799    294.2300      1.0440
    6    3    1    323.2782    202.9600     -1.9039
    1   -4    6     83.5826    198.9900      0.1460
    5    5    3     24.2475      0.0000     -0.1222
    1    1  -10      0.5744    293.9300      0.8653
    3    3   10    770.9330   1085.3900      2.4215
    5   -1   -4      0.7432     70.6300      0.5364
    4    1    9    461.1588    681.7100      1.3738
    5    3   -4      3.1307     49.8600      0.4852
    0    6    1     94.4215     65.4900     -0.3927
    5   -2    0    139.8125    192.9000      0.2839
    2    6   -1     42.6150     56.6900      0.0856
    1    1   11    406.2879    293.4500     -0.6618
    4    3   -6    125.9124    178.8300      0.3731
    1    2   11      2.5399      0.0000     -0.0045
    4   -1   -7    390.3035    597.0900      1.2493
    5    5    1    387.7355    583.7100      1.7951
    1    6   -1    750.1872    555.6400     -0.5705
    4    5    7   1367.6876   1381.1300      0.1468
    5   -2    1      3.7857      0.0000     -0.0185
    3   -3   -7      7.0103      0.0000     -0.0031
    2    3   -8     20.4329      0.0000     -0.0452
    0    1   11   1137.7423    453.7600     -1.2796
    5    2   -5    614.3754    620.8400      0.0277
    1   -3    8   2024.2909   2205.3100      0.3482
    2    2   -9    159.1072    217.0300      0.2760
    3    5   -4     95.3147     10.9300     -0.8761
    3    4   -6    300.7012    180.7700     -1.7499
    2   -5    1    161.2594    172.8200      0.0658
    5   -1    5    893.4044    648.9000     -1.9018
    4    2   -7    325.1863    481.8200      1.0998
    6    3    4    149.8131    143.9800     -0.0790
    2   -5   -4     10.1675    277.4800      1.4296
    1    4   10    184.1887     41.2400     -1.5750
    0    5    8    275.9916    240.9100     -0.3082
    1    4   -7     66.5131      0.0000     -0.1809
    2   -1  -10    430.8833    234.9500     -0.4595
    0    2   11    183.4936      0.0000     -0.2462
    5   -2   -2    389.9682    382.8200     -0.1111
    2    2   11     39.1934      0.0000     -0.0911
    5   -2    2    246.2316    130.8600     -1.8398
    6    1    4      0.4193     27.5900      0.3689
    5    4    7      4.3578    128.2700      1.2147
    3   -4    3    225.1403    541.8300      0.1735
    6    0    1    553.0997    567.3000      0.1077
    1    5   -5    212.9288    155.1200     -0.2269
    3   -4   -5    222.3636    882.0400      1.0637
    1    6    6   1907.9320   1866.4000     -0.2682
    1   -3  -10     86.4863     99.9400      0.0609
    5    4   -3     61.4345      8.2500     -0.2472
    2    1   11    173.3869    173.3400     -0.0003
    5    2    8     69.5237     80.5200      0.1492
    4    4   -5    307.2378    227.2200     -0.3280
    4    6    3     13.7702      0.0000     -0.0540
    0    4   -7     10.5792      0.0000     -0.0316
    3    6   -1    630.3148    716.6800      0.9116
    6    1   -2      7.0968     15.0500      0.0826
    4    5   -3    420.4835    350.1000     -1.1986
    6    3   -1    314.4844    259.4300     -0.6031
    1   -5   -7    288.1051      0.0000     -0.5542
    1    0   11      2.3834    103.5700      0.8502
    6    2    5    336.5000    291.3800     -0.3775
    1   -4   -9    167.1262    160.1300     -0.0880
    2   -1   10   1240.0958   1117.7600     -0.3305
    2    5   -5    891.0204    587.1600     -2.0920
    3    0   10      6.5737     35.0500      0.1861
    3    1   -9     22.4521    668.7600      1.1379
    2    5    9   1847.9843   2295.9700      1.8252
    5    3    8    312.4381    178.4800     -1.0255
    2   -2    9      9.1667    559.1000      0.7378
    0    6    5     38.7515     95.1500      0.3980
    1    3   11    342.2939    237.2800     -0.7396
    6    0   -1    140.5189    273.4200      0.5869
    3   -2    8    805.5757    549.1700     -1.4951
    4    4    9    101.3485     40.5900     -1.1279
    2    4   -7    225.2310    185.1700     -0.7615
    5    0    7    138.4255      0.0000     -0.1384
    1    6   -2    104.4524     75.9000     -0.1201
    0    6   -1      0.7803      0.0000     -0.0018
    6    3    5    413.7645    322.3300     -1.2168
    1   -5    4     18.3709      0.0000     -0.0246
    2   -5    2     89.7682    137.9400      0.4045
    1    5    9     24.8199      1.8700     -0.2383
    5   -2   -3      1.5035      0.0000     -0.0024
    5   -1   -5     18.3253      0.0000     -0.0531
    2    3   11      2.2732      0.0000     -0.0019
    5   -2    3     76.2944    145.5800      0.4889
    2   -5   -5    841.6527    745.1800     -0.9580
    6    4    3     46.6101     18.7100     -0.8941
    4    0    9    191.0261    227.2200      0.2278
    3    4   10    317.4762    480.5200      0.9877
    4   -3   -5     64.5557     49.0400     -0.0595
    2    1  -10    108.5699    212.3300      0.0804
    4   -1    8   1797.2649   1767.9600     -0.1198
    4   -3    4     39.4594    190.3500      0.5666
    6    4    1      7.3681     53.1000      0.5380
    5    5   -1      0.1732      0.0000     -0.0011
    5    1    8    357.5115    430.2300      0.4564
    5    1   -6     12.2091      0.0000     -0.0399
    2    6    7    187.6787    143.9800     -0.5124
    6    1    5    201.8915    263.7900      0.5730
    4    6    5      5.8224      0.0000     -0.0367
    4    5    8     72.4865     40.1300     -0.6006
    5    5    6     65.9292     35.5300     -0.3832
    3    5    9   1677.7690   2135.3700      1.2364
    4    1   -8    299.8702    212.7200     -0.4041
    5    3   -5    148.0920     36.9800     -0.4554
    5    0   -6    383.2051    294.5300     -0.5032
    0    3   11    141.2371      0.0000     -0.2894
    6    3   -2     95.6978    170.3200      0.6920
    4   -2   -7   1734.1082   1524.8900     -0.4862
    5   -1    6      5.5635      0.0000     -0.0066
    2    0   11     48.7040      0.0000     -0.1307
    3   -4    4    349.2076    761.1500      1.4796
    1    6    7    133.5407    126.0200     -0.0631
    1   -6   -2   1011.8666   1021.0600      0.0509
    3    6   -2      9.2455      0.0000     -0.0252
    3    2   11     26.7632      0.0000     -0.0776
    1    2  -10     19.8218    387.0100      0.9289
    6    2   -3      0.8163      0.0000     -0.0048
    3    6    7     39.7639      0.8400     -0.6245
    4    3   10     16.3841    201.8400      1.1685
    1   -4    7    332.2733    330.1000     -0.0093
    1   -6   -1    104.2786     36.2000     -0.8576
    3    3   -8    628.0359    572.4800     -0.1416
    3   -2   -9     88.4594    292.5000      0.2414
    1   -6   -3     46.8503      0.0000     -0.0983
    3   -3   -8    508.8542      0.0000     -0.2787
    2   -3    8      0.7894      0.0000     -0.0010
    5    2   -6     29.8005    260.4200      1.0184
    5    4    8     69.6339    177.3600      1.1174
    3    5   -5     25.0913    203.4300      1.3117
    1   -2   10     61.4523    135.0900      0.1527
    5   -2    4      3.2679      0.0000     -0.0131
    5    4   -4    477.4094    572.0500      1.0820
    2   -5    3    480.6345    271.3400     -0.7370
    4    3   -7    300.8461      0.0000     -0.5628
    6    4    5    152.4374     72.8700     -1.0020
    4    1   10    666.5065    869.5200      1.4021
    0    5    9    141.7274    247.7700      1.1660
    2   -5   -6    282.2673     86.0500     -0.5754
    2    6   -3      7.7911    149.5100      1.6666
    3    1   11    115.8252     31.7000     -0.5301
    3    3   11    730.5488    895.8500      1.0597
    4   -2    7     12.4395      0.0000     -0.0201
    1   -6    0    575.2057    544.8500     -0.2912
    3    2   -9    404.9124    194.7100     -2.1693
    1    6   -3     10.4549     11.4400      0.0070
    4    5   -4    274.0512    245.1400     -0.1244
    5    5   -2      0.8654      0.0000     -0.0040
    1   -6   -4     87.4393      0.0000     -0.1540
    1   -5   -8    190.0954    172.4400     -0.0588
    4    6   -1    308.5009    465.4100      0.6016
    6    4   -1      4.9098     65.5800      0.7648
    3   -3    7    446.0452   1950.5800      1.3457
    3    4   -7      0.0336    105.0000      0.7127
    1    5   -6      5.4957     55.2600      0.2661
    6   -1    0     96.0608    184.1300      0.6472
    6   -1    1    340.2719    244.8400     -0.9830
    4   -4   -1      3.3990      0.0000     -0.0028
    5    2    9     43.5623     29.9100     -0.1096
    5    5    7    781.7339    738.7000     -0.3504
    4   -3    5      0.0274     70.1600      0.2337
    1   -5    5    393.3284    553.0500      1.7210
    5   -1   -6     68.8686      0.0000     -0.1288
    5    3    9    451.6955    532.3300      0.5049
    2    4   11     47.9240     14.9500     -0.2327
    2    3   -9    649.2732    694.6600      0.4313
    6   -1   -1    280.3081    224.5900     -0.2975
    1    4   -8    474.5446    100.7300     -0.7661
    6   -1    2    180.9141    340.5100      0.9708
    2    5   -6      2.3667      0.0000     -0.0074
    5    0    8     55.1165     81.6900      0.1118
    1    2   12      0.0065      0.0000     -0.0000
    2    5   10     50.5173      0.0000     -0.1258
    1    1   12     17.1998     83.7100      0.1683
    6    0    5      4.8651     45.8900      0.3811
    1   -6    1    416.1875    320.2200     -0.5620
    6    1   -4     69.4953     25.8400     -0.3853
    3   -1   10      6.0588      0.0000     -0.0142
    3   -5   -1    127.3132    142.3400      0.0289
    0    6    7     14.2484     80.2600      0.3234
    1   -6   -5     39.0964      0.0000     -0.0495
    1   -4  -10    121.6337      0.0000     -0.3195
    2   -3  -10    235.6307    366.2900      0.5755
    0    5   -6     36.3438      0.0000     -0.0460
    0    1   12     99.9603    242.6400      1.5708
    5    6    3      7.8807      0.0000     -0.0397
    1    5   10     71.3779    227.8300      1.3146
    4    5    9    106.5255     53.0600     -0.8563
    6    2    7    195.9952    524.9900      2.6258
    5    6    2    183.3327    340.6000      0.9237
    1   -3  -11     37.3729      0.0000     -0.0289
    3    6    8     37.1980     64.7600      0.4862
    3   -5    0     16.5658    894.9900      0.8784
    5   -2   -5     64.0989    339.3900      0.7589
    3   -4   -7    213.6766    270.9600      0.1160
    4    6    7     47.4919    128.5300      0.9527
    6    3    7    125.1633    214.6100      0.7505
    5   -2    5      6.8390      0.0000     -0.0133
    5    1    9     96.7096      0.0000     -0.0530
    6   -1   -2     11.1532      0.0000     -0.0165
    3   -2    9    178.5172    171.6200     -0.0486
    5    6    4     19.1519    113.6300      1.1115
    5   -1    7     32.9404      0.0000     -0.0345
    5    1   -7      4.7564     77.6700      0.3899
    5   -3    0     11.8096    301.7900      0.4676
    3   -5   -3    135.4302    570.3200      0.9428
    6   -1    3     10.7566      0.0000     -0.0422
    6    5    3    871.1502    992.9900      1.8100
    6    5    2    210.7131    233.1800      0.1885
    5   -3   -1     35.9140    297.5500      0.2744
    2    7    3    169.8928    241.9000      0.4884
    2   -5    4      3.1773      0.0000     -0.0061
    2   -4   -9      0.0225    148.9500      0.4051
    2    7    2    124.7329      0.0000     -0.3347
    4   -1    9    542.8885    135.0100     -0.7296
    5    3   -6      2.4351    353.0700      1.4710
    5    0   -7     24.6329      0.0000     -0.1060
    5    6    1     71.5229      0.0000     -0.2036
    3    5   10     32.8655    152.7900      0.8821
    2    1   12     86.7029    210.6900      0.5614
    3    0   11     35.5528     71.8000      0.2558
    2   -5   -7    553.1912    705.8900      0.8904
    5   -3    1     63.6376      0.0000     -0.1585
    3    1  -10    111.6290    156.5000      0.1981
    5    5   -3    127.6774    171.2700      0.5119
    6    5    4   1098.2076   1091.0000     -0.0590
    2    7    4     12.1901     57.3300      0.4687
    6    5    1     38.9888      0.0000     -0.1722
    2   -1   11    449.6805    393.5300     -0.3397
    0    4   11    371.4341    399.6600      0.1546
    5   -3   -2      1.8804    147.4400      1.1171
    1    3   12      2.3626      0.0000     -0.0013
    5    4    9     23.2552      0.0000     -0.1081
    4    0   -9    280.9911      0.0000     -0.4531
    2    7    1     26.3038     29.6200      0.0234
    1    6   -4   1145.5519   1225.2700      0.2283
    5    6    5    103.4895    177.3200      1.1813
    1   -6    2     82.4963      0.0000     -0.2648
    3    7    3    619.9099    586.7300     -0.5396
    5    4   -5    344.6974    197.0900     -0.1747
    2    3   12      0.3810    150.1100      0.5399
    3    7    2     53.7723    112.3400      0.6458
    5    5    8    101.8782     10.4100     -1.0757
    1   -6   -6     31.6695      0.0000     -0.0641
    2   -2  -11     76.7309   1537.8400      1.2225
    6    1    7     21.8520      0.0000     -0.0728
    3    7    4     12.3195     38.2900      0.1910
    3    5   -6     63.8517      0.0000     -0.1615
    4    2   11     12.3415      0.0000     -0.0319
    4    1   -9    375.1580    215.6100     -0.1888
    5    2   -7    220.2018    238.4900      0.1152
    4    5   -5     22.0402      0.0000     -0.0608
    5   -3    2    310.2482    797.4200      1.0562
    5    6    0    156.4687    124.3400     -0.5632
    2    7    5    585.9378    767.6300      1.4961
    6    5    5     45.7455     68.7800      0.2390
    1    7    4      1.1539      0.0000     -0.0017
    1   -5   -9    207.1705    169.2900     -0.1673
    6   -1    4    108.6432     64.8000     -0.5154
    6    5    0    690.5258    656.2400     -0.2472
    6    4    7    161.6659     93.3800     -0.6019
    6    3   -4     80.6975    126.2800      0.2233
    2    1  -11     12.7778      0.0000     -0.0081
    4    3   11    467.4764    251.2300     -1.0303
    3    7    1   1392.6215   1288.3000     -0.4276
    2    6    9      0.0050      0.0000     -0.0000
    2    7    0     16.5471      0.0000     -0.0912
    7    2    2     80.7044     43.0800     -0.6033
    2   -3    9      0.3468    126.9300      0.0693
    7    2    1    161.6964     24.6500     -1.7248
    6    1   -5    116.7934    175.2900      0.7920
    3    7    5     50.8207      7.8300     -0.3794
    5   -1   -7    564.5571    800.4400      0.7155
    4   -4    3     19.8594    373.6700      0.2741
    5    6    6      2.2871      0.0000     -0.0075
    1   -5    6      0.2614      0.0000     -0.0009
    4    3   -8     22.5736    149.2900      0.1880
    3    2   12      0.0011      0.0000     -0.0000
    0    3  -10     21.1534      0.0000     -0.0067
    7    2    3      5.7676    122.1800      0.6848
    3   -3    8    446.3922     78.1000     -0.1647
    1    0  -12    542.8177    690.7800      0.2386
    6    4   -3      2.9655     53.0600      0.4911
    7    3    2    179.8164    268.0200      1.1073
    5   -2   -6     67.5434      0.0000     -0.3404
    3    6   -4     59.6282      8.4900     -0.3472
    1    7    5     37.5415      0.0000     -0.1615
    7    2    0      6.1944      0.0000     -0.0237
    4    1   11     40.8343     49.2200      0.0779
    2   -6   -1    349.3173    213.0200     -0.5718
    6    2   -5     46.1171     96.0600      0.7340
    5    2   10     53.8048      0.0000     -0.0798
    1    5   -7     37.5599      0.0000     -0.0606
    1    7    0    106.9806    280.9700      1.0963
    6    3    8     98.5425     69.0400     -0.2170
    5   -2    6    933.0938   1634.5500      0.9411
    5    3   10    294.2792    233.1400     -0.2296
    7    3    1    215.2907    194.7600     -0.2121
    7    3    3    109.2610    234.8600      0.8863
    1    2  -11     67.3008   1456.6800      1.1624
    1    6    9    133.3304     91.6100     -0.4599
    5   -3    3    158.6218    401.7700      0.6791
    4    6   -3    256.3659    400.9100      0.8768
    4   -4   -5      0.0525      0.0000     -0.0001
    4    4   -7    130.2812      0.0000     -0.1542
    3    7    0     19.3194      0.0000     -0.0461
    2    7    6    492.6685    468.4300     -0.1217
    5    0    9      7.7304     76.8900      0.4358
    5    6   -1     39.3595     71.8800      0.3826
    7    1    2      2.8339      0.0000     -0.0147
    6    5   -1      3.2453      0.0000     -0.0130
    6    0   -5    132.4230      0.0000     -0.2135
    4    5   10     35.1157     45.5000      0.1969
    5   -3   -4      2.9833    223.8500      1.1131
    2    5   -7     67.8254    103.5300      0.3705
    3    1   12     96.8862    177.9600      0.4205
    4    7    3    644.1964    515.9200     -0.9303
    7    2    4     67.4717    142.2200      1.4608
    1   -6   -7     34.6514    163.8500      0.3515
    5    5   -4    546.3054   1015.8800      1.7507
    4    2   -9     72.4955      0.0000     -0.0229
    2    7   -1    176.5685     84.3200     -0.5426
    7    3    4     51.0634    111.6900      0.7640
    5   -1    8     20.8487      0.0000     -0.0447
    6   -1    5      7.0812      0.0000     -0.0105
    4    7    4     31.6677    136.4300      0.5132
    0    7    2    108.5335     90.2300     -0.1196
    7    2   -1    148.8166    184.8300      0.3527
    0    7    3    105.5953    111.4700      0.0432
    4    4   11      0.5621      0.0000     -0.0006
    7    1    3     19.3104      0.0000     -0.0340
    1    4   12    379.3950    329.4200     -0.1760
    1    5   11     45.4128      0.0000     -0.0800
    6   -2    1     69.7214    113.9400      0.3252
    1   -3   10      3.5373   1283.1200      0.7009
    3   -5    3      0.6437      0.0000     -0.0002
    1   -4  -11      1.3653    195.4500      1.3178
    0    7    1    302.9988    417.1400      0.9550
    5    6    7     21.9079      7.5100     -0.2310
    5    1   10    258.7471      0.0000     -0.3062
    1    7   -1      1.4851      0.0000     -0.0007
    1    6   -5    227.4351    749.9200      2.0437
    1   -1   12     80.9872      0.0000     -0.0444
    5    5    9     17.5810      0.0000     -0.0423
    7    1   -1     30.3475    269.2300      1.6202
    5    1   -8     19.0639    151.2400      0.6143
    2    6   -5     32.3084      0.0000     -0.0102
    2    3  -10      2.9234      0.0000     -0.0031
    4    7    1     10.9581     13.7800      0.0383
    2   -3  -11    205.9632    445.5500      0.5619
    6    0    7      3.0959     79.9600      0.7535
    5    3   -7    860.3491    866.0600      0.0165
    6    1    8     18.9081     54.7900      0.2183
    4    7    5    328.9308    546.5800      2.2281
    2   -6    1     16.0953      0.0000     -0.0384
    5    4   10      8.2133     23.2900      0.0985
    3   -1   11    482.8997    222.8200     -0.9972
    3    5   11    585.7164    850.0900      2.9641
    3    7   -1     97.9796    158.3600      0.5606
    7    4    2   1586.4604   1748.1000      0.8098
    5   -3    4     78.7491      0.0000     -0.0610
    7    4    3      7.0096     18.6100      0.1365
    7    2    5     90.0777    108.5000      0.0928
    3   -5   -6      2.8114      0.0000     -0.0063
    7    3    5    406.8755    562.9900      0.9774
    1    1  -12     18.6665      0.0000     -0.0118
    1    2   13      0.8300    571.6200      3.1471
    2   -6   -5    323.7554    201.5400     -0.3092
    1   -3  -12     99.8039      0.0000     -0.1609
    6    5    7    135.9856      0.0000     -0.3749
    7    4    1     75.6698      0.0000     -0.2381
    6    5   -2     43.1321    216.6400      1.2244
    1    1   13     29.0987      0.0000     -0.0130
    5    6   -2     63.7147     73.1400      0.0924
    7    2   -2     13.2420      0.0000     -0.0241
    4    5   -6      9.6832      0.0000     -0.0068
    2    4   -9    176.3252      0.0000     -0.4246
    0    7    5      4.0651     75.8100      0.7449
    3    4   12    205.8863    110.0900     -0.5635
    3    7    7     67.0773      0.0000     -0.0794
    6    1   -6      0.0165      5.4800      0.0386
    7    4    4     58.6845     59.6200      0.0087
    4    7    0    339.6355    292.9800     -0.2223
    7    0    1    177.8772    249.3300      0.2625
