# Supplementary material for: Use of a miniature diamond-anvil cell in a joint X-ray and neutron high-pressure study on copper sulfate pentahydrate
Source: IUCrJ. 2021 Nov 20;9(Pt 1):73–85. doi: 10.1107/S2052252521010708 (PMC8733890; doi:10.1107/S2052252521010708)
Supplement: Supplementary file 2 [file m-09-00073-sup2.zip › TA_cuso_X.cif]

data_cuso_X_single_crystal
_chemical_name_mineral 
_cell_length_a  5.9523
_cell_length_b  6.1001
_cell_length_c  10.647
_cell_angle_alpha 77.30801
_cell_angle_beta  82.353
_cell_angle_gamma 72.64
loop_
_symmetry_equiv_pos_as_xyz
	 'x, y, z '
	 '-x, -y, -z '
loop_
_atom_site_label
_atom_site_type_symbol
_atom_site_symmetry_multiplicity
_atom_site_fract_x
_atom_site_fract_y
_atom_site_fract_z
_atom_site_occupancy
_atom_site_B_iso_or_equiv
Cu1 Cu   1 0.5 1 0.5 1 0
Cu2 Cu   1 0.5 0.5 1 1 0
S1 S   2 0.1256(6) 0.9860(5) 0.78653(14) 1 0
O1 O   2 0.3468(9) 0.8144(8) 0.4265(4) 1 0
O2 O   2 0.6506(8) 0.7097(7) 0.6178(3) 1 0
O3 O   2 0.1711(13) 1.0923(10) 0.6513(4) 1 0
O4 O   2 0.136(3) 1.1416(19) 0.8728(10) 1 0
O5 O   2 -0.1166(16) 0.954(3) 0.8024(11) 1 0
O6 O   2 0.2961(14) 0.7537(10) 0.8179(6) 1 0
O7 O   2 0.7965(8) 0.5326(8) 0.9062(4) 1 0
O8 O   2 0.5189(9) 0.2431(8) 0.9158(4) 1 0
O9 O   2 1.1308(8) 0.5659(8) 0.6230(4) 1 0
H11 H   2 0.257(4) 0.893(4) 0.362(2) 1 0
H12 H   2 0.284(4) 0.727(4) 0.482(3) 1 0
H21 H   2 0.581(3) 0.695(3) 0.691(3) 1 0
H22 H   2 0.804(6) 0.671(3) 0.6220(19) 1 0
H71 H   2 0.915(5) 0.410(5) 0.8956(13) 1 0
H72 H   2 0.835(4) 0.664(5) 0.8796(16) 1 0
H81 H   2 0.405(5) 0.202(3) 0.9003(13) 1 0
H82 H   2 0.653(5) 0.151(4) 0.8861(17) 1 0
H91 H   2 1.169(4) 0.411(6) 0.6308(11) 1 0
H92 H   2 1.195(4) 0.588(3) 0.687(3) 1 0
loop_
_atom_site_aniso_label
_atom_site_aniso_U_11
_atom_site_aniso_U_22
_atom_site_aniso_U_33
_atom_site_aniso_U_23
_atom_site_aniso_U_13
_atom_site_aniso_U_12
Cu1 0.0223(15) 0.0153(12) 0.0188(9) -0.0022(7) -0.0023(8) -0.0062(10)
Cu2 0.0253(16) 0.0154(13) 0.0201(9) -0.0046(7) 0.0042(7) -0.0030(10)
S1 0.027(2) 0.0155(19) 0.0166(9) -0.0015(9) 0.0017(10) 0.0026(18)
O1 0.036(3) 0.028(3) 0.027(2) -0.0041(19) -0.012(2) -0.012(2)
O2 0.024(3) 0.023(3) 0.024(2) -0.0005(19) -0.006(2) -0.0056(17)
O3 0.023(2) 0.026(3) 0.0203(17) 0.0028(16) 0.0003(16) -0.0037(17)
O4 0.023(2) 0.030(3) 0.032(2) -0.0076(19) 0.0011(18) -0.0051(17)
O5 0.024(3) 0.032(3) 0.028(2) -0.0073(18) -0.0026(18) -0.0041(18)
O6 0.029(3) 0.022(3) 0.0230(19) 0.0039(17) -0.0013(18) 0.0032(17)
O7 0.025(3) 0.018(3) 0.046(3) -0.0053(19) 0.010(2) -0.0044(17)
O8 0.028(3) 0.025(3) 0.052(3) -0.025(2) 0.000(2) -0.004(2)
O9 0.027(3) 0.020(3) 0.032(2) -0.0013(19) -0.001(2) -0.0108(18)
H11 0.036(6) 0.055(8) 0.068(9) -0.002(7) -0.031(6) -0.014(6)
H12 0.067(9) 0.061(9) 0.068(11) -0.019(8) -0.011(8) -0.029(7)
H21 0.061(8) 0.041(8) 0.059(9) -0.011(7) -0.017(7) -0.000(6)
H22 0.028(6) 0.037(7) 0.045(8) -0.003(6) -0.004(5) 0.009(5)
H71 0.025(6) 0.043(7) 0.074(9) -0.023(7) -0.008(6) 0.016(5)
H72 0.058(7) 0.021(6) 0.031(7) 0.005(5) -0.004(5) -0.020(6)
H81 0.026(6) 0.034(7) 0.094(10) -0.035(7) -0.003(6) -0.010(5)
H82 0.025(6) 0.034(7) 0.069(9) -0.026(6) 0.007(5) 0.005(5)
H91 0.065(8) 0.035(7) 0.041(7) 0.001(6) -0.017(6) -0.028(6)
H92 0.117(11) 0.036(7) 0.041(8) -0.006(6) -0.028(8) -0.030(7)
