# Supplementary material for: Use of a miniature diamond-anvil cell in a joint X-ray and neutron high-pressure study on copper sulfate pentahydrate
Source: IUCrJ. 2021 Nov 20;9(Pt 1):73–85. doi: 10.1107/S2052252521010708 (PMC8733890; doi:10.1107/S2052252521010708)
Supplement: Supplementary file 2 [file m-09-00073-sup2.zip › TA_cuso_X.details]

    0    0    2    663.2944    571.4900     -1.1791
    1    0   -1    314.8828    316.5000      0.0413
    0    1    2    840.7770    539.1800     -3.4568
    1   -1    0    453.7397    427.2300     -0.4907
    0    0    3    508.1793    469.2700     -0.6125
    1    0   -3    230.0493    224.4900     -0.1937
    1   -1    2      1.4970      1.9700      0.7396
    0    2   -1    320.4550    307.1700     -0.3239
    1   -1   -3   1060.5020    794.0500     -2.2191
    1    1   -3    490.0394    362.6900     -2.3573
    1   -2   -1      1.3279      0.6600     -0.9843
    1   -2    0    164.4041    234.2300      2.7729
    2   -1    0    460.6905    481.6200      0.3298
    1    0   -4   1042.8472    950.3000     -0.7748
    2   -1   -1    969.8884    811.1400     -1.3726
    2   -1    1    310.8091    298.1300     -0.3110
    1   -2   -2    947.3853    734.7700     -1.8888
    0    1   -4     14.4580      9.9200     -2.4366
    1   -2    1    226.8065    178.2700     -1.7715
    2    0   -3    210.2386    245.5400      0.9452
    2   -1   -2      6.0485      6.0500      0.0012
    1    1   -4    373.2652    325.8400     -1.0805
    2   -1    2     18.0284     16.7100     -0.3546
    0    1    5     30.8358     30.8400      0.0010
    0    0    5    860.3562    870.5000      0.0925
    1   -2   -3      1.8438      1.2700     -0.5549
    1   -1    4     32.2928     37.1000      0.8348
    0    2   -3   1332.5722   1286.8900     -0.2637
    1    0    5      8.8392     19.9300      2.7680
    1    0   -5    902.0475    871.9200     -0.2639
    1   -1   -5    888.7439    775.6900     -1.0381
    1   -2   -4   1340.0448   1234.0400     -0.6534
    0    1   -5    641.3129    537.7400     -1.3233
    1   -2    3     61.7779     49.9700     -1.4950
    2   -2   -1   1335.5223   1341.8400      0.0375
    0    2   -4   1817.7421   1273.5100     -2.6944
    0    1    6    179.9741    175.6400     -0.1709
    1    2   -4   1484.5492    892.1400     -3.9348
    2   -1   -4      3.8160      3.4000     -0.3441
    2   -2    1      0.8840      1.0000      0.1229
    0    0    6    798.7805    721.2400     -0.8007
    2   -2   -2    858.8051    794.1800     -0.5882
    2   -1    4     45.7932     52.6300      0.8872
    1   -3   -1   1354.4686   1158.0300     -1.3120
    0    3   -2    190.0380    154.3900     -1.4711
    1    0    6    148.6306    131.7000     -0.9000
    1   -3    0    489.2008    505.5600      0.2503
    1   -3   -2    178.7127    174.0700     -0.1874
    3   -1    0     71.6354     63.9600     -0.6378
    2   -2    2    747.8013    692.3500     -0.5791
    1   -2   -5      8.6345      9.9700      0.5908
    3   -1   -1    393.0865    410.0100      0.3159
    2   -2   -3    134.7280    134.0200     -0.0384
    0    2    6   1054.8395    653.2500     -3.7142
    1    0   -6   1514.4730   1308.7500     -1.1387
    2    0   -5      1.0099      1.0600      0.0502
    1   -1   -6     19.1261     20.0200      0.2345
    1   -3   -3    812.7169    725.2900     -0.9552
    3   -1    2    519.6075    407.1700     -1.6681
    3   -1   -2      1.4085      1.6700      0.1627
    0    1   -6    744.8107    716.3200     -0.2866
    2    1   -5   1493.8386   1031.1900     -2.9243
    2   -1   -5   2292.9206   2100.5000     -0.7129
    0    3   -3   1313.8817   1197.7800     -0.7538
    0    2   -5    465.2784    412.3900     -0.8444
    2   -2    3    264.2760    265.2600      0.0270
    1    2   -5    599.0461    635.9400      0.4610
    1   -3    2    130.7084    142.3100      0.5355
    2   -1    5   1046.4602   1009.7500     -0.2762
    2   -2   -4    798.2136    743.3000     -0.5837
    1    1   -6      2.5131      1.5500     -0.9031
    1   -1    6     54.4127     51.6900     -0.3625
    1   -3   -4    902.7284    845.9800     -0.5226
    0    1    7   2424.9613   2114.7000     -1.1182
    3   -1    3    824.2557    442.7900     -4.8222
    3   -1   -3   1456.8814   1442.5100     -0.0789
    0    0    7    847.4129    809.3500     -0.3307
    3    0   -4    730.0443    532.1700     -2.3531
    1   -2   -6   2258.8321   1946.6500     -1.2170
    1    0    7     20.9668     22.5400      0.4798
    1   -2    5    600.2798    554.6300     -0.6316
    0    2    7   1042.9158    797.2000     -1.9157
    2    0   -6    129.7760    117.7100     -0.7985
    1   -3    3      5.3357      5.2600     -0.0503
    2   -2    4    136.0568    140.8100      0.2330
    2   -3   -1   1934.1516   1773.8200     -0.6828
    0    3   -4    308.3619    298.5100     -0.2466
    2   -3    0     45.1238     56.4200      1.4519
    1    0   -7    505.6802    547.2700      0.6066
    3   -2    0   2694.8724   2593.9600     -0.3080
    1   -3   -5    837.6906    733.1600     -1.1014
    3   -1    4     58.4009     46.6900     -1.0641
    1   -1   -7    415.8993    423.5600      0.1322
    2   -2   -5    525.6049    585.1600      0.8155
    3   -2   -1     81.9948     84.3800      0.2095
    2   -3   -2     40.3394     43.0200      0.4276
    3   -1   -4     50.2832     46.9400     -0.5466
    2   -1   -6      1.8651      1.9900      0.0846
    3   -2    1    782.6812    794.4200      0.1131
    2    1   -6    138.0472    109.6500     -1.7353
    2   -3    1    124.9551    102.3500     -1.2685
    0    1   -7   1447.5324   1319.6300     -0.7330
    3   -2   -2    523.7627    527.5200      0.0555
    2   -1    6     29.8686     30.4800      0.1050
    0    2   -6   1080.0584   1014.8300     -0.4812
    2   -3   -3    331.5481    315.7100     -0.3970
    1    2   -6   2911.7317   2482.6100     -1.3267
    3    0   -5      8.2204      9.8700      0.5202
    3   -2    2    112.6722    106.3500     -0.3636
    1   -1    7     80.0882     85.3600      0.4533
    1    1   -7    566.1845    543.3400     -0.3195
    2   -3    2     58.7117     65.5600      0.7730
    1   -2   -7    320.4513    280.4900     -1.0014
    3   -2   -3      6.7326      8.5000      0.9302
    1   -3    4     50.6468     46.4200     -0.5864
    0    1    8    224.5124    202.3500     -0.7327
    1   -4   -1    368.1342    311.5000     -1.3830
    1   -4   -2   3158.2319   1993.9400     -3.8235
    1   -2    6     88.3224     86.2700     -0.1392
    2   -2    5    162.8011    157.4100     -0.2419
    1   -4    0    434.0161    342.2400     -1.9857
    3   -1    5    181.5004    122.0600     -2.7252
    1   -3   -6    125.2312    121.5700     -0.2511
    2   -3   -4     26.9411     27.6900      0.1699
    0    0    8    627.9481    646.2900      0.2094
    3   -1   -5    634.1455    615.8300     -0.2199
    2   -2   -6    604.2168    634.1000      0.3925
    0    3   -5     24.6796     22.9800     -0.3760
    3   -2    3     82.9152     80.0100     -0.2531
    1    0    8   1048.4758   1002.6800     -0.3739
    2    0   -7    175.9765    182.5100      0.2379
    0    2    8    806.3468    518.4100     -3.1811
    1   -4    1     91.0026     91.1800      0.0146
    2   -3    3   1261.1027   1250.0500     -0.0679
    3   -2   -4   1211.7512   1189.9200     -0.1540
    2   -1   -7    483.9088    550.6800      0.9179
    1   -1   -8    673.7909    684.8200      0.1179
    1    0   -8    212.1685    201.9700     -0.3578
    2   -1    7    449.4145    444.1800     -0.0923
    2    1   -7   1003.0107    929.8500     -0.6189
    3    0   -6    717.3634    744.5500      0.3066
    2   -3   -5   1363.2297   1274.3400     -0.5496
    0    2   -7    125.8403    125.6400     -0.0127
    1   -4    2    313.5035    303.2700     -0.2638
    1   -3    5   1963.0948   1891.2600     -0.2954
    3   -2    4    583.1997    629.0200      0.6010
    0    1   -8     31.9385     34.3600      0.5157
    1    2   -7     15.2876     14.0900     -0.3663
    4   -1   -3      3.2184      0.3200     -1.0036
    1   -3   -7    244.2962    230.5300     -0.4153
    2   -2    6   2178.9326   2065.4500     -0.4129
    1   -2   -8    447.6808    411.6100     -0.6354
    3   -1   -6     33.8310     34.8200      0.1763
    1   -1    8     93.0205     92.6100     -0.0257
    3   -3   -1   1190.3069   1184.4000     -0.0414
    2   -3    4    120.5315    121.1800      0.0389
    3   -3    0     81.6301     84.7200      0.2379
    3   -2   -5    243.8859    249.3200      0.1576
    1    1   -8     12.9340     11.3000     -0.5990
    2   -2   -7     20.3852     19.6400     -0.2101
    1   -2    7    458.5671    422.9500     -0.6024
    3   -3   -2    369.2880    370.3700      0.0247
    0    3   -6     28.2720     33.7000      0.8539
    0    1    9     39.1014     34.6000     -0.8329
    3   -3    1    479.9784    512.8100      0.4522
    2   -4   -1     64.5119     60.0600     -0.5239
    1   -4    3    510.1773    489.1200     -0.3162
    2   -4   -2    524.5838    508.0300     -0.2487
    2   -4    0    390.3989    404.7500      0.2639
    2   -3   -6    348.3518    350.1300      0.0375
    0    0    9    116.9030    115.8600     -0.0584
    4   -2    0      6.6487      7.1800      0.1969
    3   -3   -3   1856.2802   1869.5900      0.0597
    2    0   -8   1058.0052   1007.6200     -0.3872
    4   -1   -4      0.2298      0.9200      0.2985
    1    0    9    270.3650    259.1700     -0.2866
    4   -2   -1      3.7695      3.1600     -0.3183
    3   -2    5    615.5726    621.8800      0.0764
    4   -2    1      2.7616      6.2300      0.9653
    3   -3    2      9.7819     13.4700      1.0669
    2   -4   -3    338.5052    340.1400      0.0332
    2   -1   -8     35.9926     29.8000     -1.1683
    2   -4    1     27.5702     29.0800      0.2932
    3    0   -7    585.6024    618.4400      0.4295
    4   -2   -2   1995.8540   2206.0200      0.8126
    1   -3    6    214.1810    193.1800     -0.7490
    2   -1    8    341.3601    327.8200     -0.2935
    1   -1   -9   1732.2675   1775.0700      0.1871
    4   -2    2    754.3900    674.0900     -0.8782
    2   -3    5    789.2306    817.4300      0.2750
    2    1   -8    401.0774    401.2700      0.0036
    1    0   -9     27.5163     28.2700      0.1685
    3   -2   -6    850.7355    842.2900     -0.0770
    3   -3   -4     37.5956     42.1000      0.6147
    2   -4   -4    612.6401    579.4900     -0.4136
    1   -3   -8     63.0967     43.0800     -2.1391
    0    2   -8    501.0457    475.4400     -0.3880
    3   -1   -7   1181.8707   1238.8900      0.3777
    2   -2    7     40.0600     37.6400     -0.3581
    3   -3    3    380.5845    406.5700      0.4762
    2   -4    2    678.0380    657.2100     -0.2389
    1   -4    4   1284.9015   1296.9900      0.0762
    4   -2   -3     46.9306     49.9200      0.3463
    1    2   -8    633.3923    584.0600     -0.5723
    0    1   -9     58.4404     55.5800     -0.3322
    4   -1   -5    979.3917    902.3900     -0.6368
    2   -2   -8   1400.0924   1476.0200      0.3978
    1   -2   -9     82.3751     89.6100      0.5334
    4   -2    3    363.6859    253.8000     -2.6707
    2   -3   -7    546.2526    544.8200     -0.0187
    0    3   -7   1837.6908   1681.2300     -0.7099
    1   -2    8    687.9089    635.4200     -0.5811
    1   -1    9    621.9077    612.3900     -0.1186
    3   -2    6    200.3436    218.8200      0.6680
    1    1   -9    621.2852    670.0800      0.5783
    2   -4   -5    136.9428    152.9100      0.7452
    3   -3   -5     13.3661     17.0800      0.9179
    4   -2   -4    182.1309    195.8800      0.5085
    2   -4    3      0.0164      0.4400      0.2152
    0    1   10    188.1438    194.1100      0.2324
    3   -3    4    127.2744    147.4900      0.9668
    2    0   -9     21.9487     20.5000     -0.3624
    3   -2   -7    190.6806    192.4600      0.0687
    2   -3    6    352.7571    336.9500     -0.3337
    2   -1   -9    314.3289    314.8600      0.0119
    0    0   10   1068.5741   1094.5400      0.1767
    1   -3    7    228.0295    235.6900      0.2289
    3    0   -8    245.3874    235.8500     -0.2951
    1    0   10    141.9469    149.5600      0.3527
    1   -4    5    534.7991    540.7000      0.0761
    4   -1   -6      8.3777      6.6200     -0.5614
    2   -1    9    183.1671    200.9600      0.6822
    1   -3   -9   1568.2798   1363.7700     -1.0325
    2   -4   -6    174.0787    188.5900      0.4797
    3   -1   -8     73.4346     71.5900     -0.1634
    3   -4   -1    157.7538    161.3800      0.1655
    1   -1  -10     10.2877     12.6600      0.6934
    3   -3   -6      3.7342      6.7600      0.9716
    2   -2    8     84.9409     96.1800      0.7521
    3   -4    0    428.9146    424.3800     -0.0795
    4   -2   -5     86.1903     96.8500      0.6695
    3   -4   -2     35.5456     36.0300      0.0858
    2    1   -9    354.4783    336.2700     -0.3947
    4   -3   -1    338.0040    385.5100      1.0281
    4   -3    0    170.1934    168.8400     -0.0608
    2   -4    4    213.3238    221.2500      0.2623
    2   -3   -8    178.0867    184.4400      0.2380
    1    0  -10    408.4737    428.9900      0.3358
    0    2   -9     48.0400     53.9100      0.7520
    4   -3   -2     81.3921     81.6400      0.0172
    4   -3    1    670.1061    686.3800      0.1877
    2   -2   -9      8.8919     16.7000      1.9818
    3   -2    7     64.8581     58.0100     -0.5491
    3   -3    5     82.3750     72.8400     -0.7854
    3   -4    1      3.5540      1.6100     -0.8039
    3   -4   -3      1.4290      0.3600     -0.4272
    1    2   -9     14.2267     15.0000      0.1757
    1   -2  -10    443.6024    469.0400      0.3807
    0    3   -8     37.3668     35.8700     -0.2078
    0    1  -10     21.9324     19.3700     -0.6161
    4   -3   -3    616.3996    725.7500      1.2463
    4   -3    2     44.0459     59.9200      1.4623
    1   -2    9     11.5557     14.3100      0.6942
    2   -5   -1    314.4252    296.9000     -0.3726
    2   -5   -2      2.6286      3.1500      0.1194
    3   -4    2    551.0613    569.7100      0.2518
    1   -1   10     93.7231    100.7100      0.5155
    3   -4   -4    958.7624   1102.2500      1.0440
    3   -2   -8     30.0686     34.1700      0.6364
    2   -3    7    269.6364    288.2600      0.4440
    2   -5    0      2.6336      4.0600      0.4064
    2   -4   -7      2.7991      5.0000      0.5957
    2   -5   -3     40.3658     24.9500     -1.5356
    1   -4    6    112.1140    120.6300      0.4401
    1    1  -10      0.0433      1.3400      0.5214
    4   -2   -6    475.0034    548.9100      1.1714
    4   -1   -7    181.4729    126.0700     -2.6863
    3   -3   -7    457.6195    524.3200      0.9363
    0    1   11   1104.1854   1104.5800      0.0025
    2   -4    5      2.4472      2.1300     -0.0969
    1   -3    8    424.3959    426.7600      0.0421
    4   -3   -4    122.9515    151.5400      1.4084
    4   -3    3    144.9429    172.7000      1.0839
    2    2   -9      2.3315      0.8200     -0.3128
    2   -5    1    165.0977    177.3400      0.4767
    3    0   -9    191.4412    205.5500      0.4956
    2    0  -10     75.3973     86.4600      0.8800
    2   -1  -10    278.1402    291.5500      0.3381
    3   -4    3    110.1761    114.1600      0.2253
    3   -3    6      1.4703      1.6200      0.0545
    3   -4   -5     17.9648     15.4800     -0.4834
    3   -1   -9     44.9682     50.5300      0.7072
    0    0   11      2.6046      1.9300     -0.2055
    2   -3   -9     84.3364     91.5900      0.4357
    1    0   11      0.1417      0.2500      0.0297
    2   -1   10    364.6916    356.0200     -0.1558
    2   -2    9     20.1160     21.6700      0.2969
    3   -2    8    419.7997    363.9200     -0.8986
    2   -5    2      2.1367      2.0400     -0.0280
    1   -1  -11     96.8010    108.3700      0.7225
    4   -3   -5    470.8466    524.6300      0.7836
    2    1  -10      5.8160      4.6700     -0.3425
    4   -3    4     15.1037     11.6900     -0.5561
    2   -2  -10     77.1382     97.1300      1.3528
    2   -4   -8    855.7264    883.8100      0.2289
    0    2  -10    513.3170    531.4900      0.2487
    1    0  -11     60.1063     48.2500     -1.2253
    4   -2   -7    572.5537    679.6100      1.2509
    3   -4    4    711.0170    795.3100      0.8060
    1   -2  -11     16.2088     15.2500     -0.2072
    3   -4   -6    249.9150    274.7500      0.5950
    0    3   -9    334.5336    342.1600      0.1432
    1    2  -10    141.3379    114.1300     -1.4335
    1   -4    7     13.1945     11.6000     -0.3192
    3   -2   -9     43.3694     37.2900     -0.8342
    2   -4    6    944.5621    982.2600      0.2843
    2   -3    8     58.5503     45.7200     -1.3481
    4   -1   -8      0.1466      0.2400      0.0275
    1   -2   10     29.2457     25.2700     -0.6694
    2   -5    3    640.4305    676.5600      0.4067
    0    1  -11    259.4032    277.2600      0.4328
    1   -1   11    147.0826    175.0400      1.2393
    3   -3    7    627.7221    675.6500      0.5028
    4   -4   -1     25.3373     23.2100     -0.4305
    4   -3    5    448.5175    510.6500      0.8679
    4   -4    0    219.3130    235.9500      0.5370
    1   -3    9    270.1773    296.1900      0.6255
    4   -4   -2    701.4033    783.5300      0.8203
    1    1  -11     72.5448     66.6100     -0.5306
    3    0  -10    630.9377    603.6000     -0.3405
    3   -5   -1    120.8610    144.1500      1.0402
    4   -4    1      3.2693      4.0000      0.1541
    3   -5   -2     59.8556     58.0600     -0.1418
    2   -3  -10      1.3906      1.7100      0.0810
    0    1   12     40.3495     35.3200     -0.4994
    4   -4   -3      5.5196      4.9400     -0.1413
    2   -1  -11    246.3450    262.1300      0.4399
    3   -4    5      0.6540      0.5400     -0.0300
    3   -5    0     53.6488     55.9800      0.1916
    3   -1  -10     11.2201      7.0900     -1.2202
    3   -4   -7    123.7727    151.5300      1.3928
    2    0  -11     68.9124     61.7700     -0.6429
    3   -2    9      0.8855      1.0900      0.0469
    5   -3    0     24.5124      9.0300     -1.5682
    3   -5   -3    459.8068    501.5900      0.6056
    5   -3   -1    287.1149    179.1500     -2.5213
    2   -5    4     76.6834     73.6000     -0.1882
    2   -4   -9     21.3404     23.0300      0.1711
    2   -2   10    332.1551    361.5000      0.6002
    4   -2   -8    262.9359    271.0600      0.2325
    4   -4    2    582.2459    679.2000      1.0956
    2   -1   11    177.0711    181.0200      0.1347
    5   -3   -2     20.6298     20.5100     -0.0115
    3   -5    1    249.4961    293.2900      1.0287
    0    0   12     29.6119     21.7800     -1.1934
    1    0   12    584.2880    600.3700      0.1817
    4   -4   -4      5.0137      5.5400      0.0946
    3   -5   -4      1.5676      2.0200      0.0882
    2   -4    7     21.5748     18.8100     -0.5186
    2   -2  -11     13.9919     14.0600      0.0152
    3   -3   -9     43.9647     44.2800      0.0320
    4   -3   -7      8.0069      9.9400      0.4590
    1   -4    8    481.7071    497.9300      0.2337
    4   -3    6      9.6784      5.3900     -0.6812
    1   -1  -12     71.4658     83.6700      0.8841
    2    1  -11    307.3774    333.4000      0.5969
    5   -3   -3    165.8611     93.1900     -3.0400
    3   -2  -10    441.2557    459.5900      0.2866
    4   -1   -9    853.3056    707.0800     -1.4605
    2   -3    9    246.1044    264.9700      0.4773
    3   -5    2      7.9932     11.4300      0.5927
    0    2  -11      8.6668      5.6800     -0.3016
    4   -4    3     16.6643     19.3100      0.3597
    0    3  -10     89.7779     96.1200      0.4065
    3   -3    8      1.9314      2.7500      0.2560
    1    0  -12    497.7146    502.0600      0.0594
    1    3  -10      6.8840      3.7300     -0.4573
    1   -2  -12    243.4829    246.2400      0.0689
    3   -5   -5     72.1508     78.0000      0.3624
    1    2  -11     15.6565     16.7300      0.1883
    3   -4    6     19.7245     26.4500      1.0454
    3   -4   -8     36.5616     42.2200      0.5839
    1   -2   11     39.5262     42.6300      0.3793
    2   -5    5    126.6443    129.7100      0.1246
    5   -3   -4     51.0160     58.6500      0.5446
    0    1  -12     58.3785     63.0300      0.3780
    1   -3   10     36.0538     39.6500      0.4231
    3   -5    3    181.9827    202.5300      0.5650
    1   -1   12    111.2531    121.4400      0.5678
    2   -3  -11    326.7463    354.1200      0.5005
    4   -4    4    119.8645    133.8000      0.5339
    0    4   -9      4.7976      2.3400     -0.2906
    4   -2   -9    109.9715    124.1400      0.6638
    3    0  -11     15.9116     15.6800     -0.0419
    3   -5   -6      1.6467      1.6000     -0.0038
    1    1  -12      3.9517      5.5300      0.4350
    3   -1  -11    208.9945    231.2700      0.7061
    4   -3   -8      3.5536      7.8800      0.9517
    4   -3    7      1.9523      0.8400     -0.1124
    4   -4   -6    177.9889    205.0000      0.8254
    5   -3   -5    285.9583    207.2900     -2.0282
    2   -1  -12     21.8075     26.8900      0.8562
    2   -4    8     61.9482     71.1600      0.7451
    0    1   13    350.7872    341.4900     -0.1654
    3   -3  -10    153.1095    185.1000      1.1879
    2    0  -12    294.1467    340.3900      0.9963
    2   -2   11     17.6164     20.1600      0.3662
    3   -5    4     31.4256     35.2800      0.3089
    1   -4    9     23.4398     25.4700      0.2889
    2   -5    6     61.3075     69.0700      0.4620
    3   -4    7      3.1764      3.1300     -0.0096
    2   -2  -12    136.3300    148.0600      0.5308
    4   -1  -10     80.1828    112.0400      1.3019
    3   -4   -9     82.4839     96.1400      0.8386
    3   -3    9     85.4247     89.9800      0.2241
    3   -2  -11      5.9188      4.5400     -0.3967
    0    0   13      5.9790      6.6100      0.1671
    4   -4    5    172.0246    192.5900      0.6200
    2   -3   10      1.8441      1.2500     -0.1757
    3   -5   -7    399.2870    428.2700      0.3714
    4   -5   -1    101.6213    114.7800      0.5879
    2    1  -12      4.9883      5.5100      0.1342
    4   -5   -2    126.0418    143.8700      0.7639
    1   -1  -13    264.6779    297.0600      0.7338
    5   -3   -6     59.5876     53.4900     -0.3544
    4   -5    0     67.1137     85.3700      1.0835
    5   -4   -1     83.5431     90.9600      0.3433
    4   -4   -7     76.1427     81.4400      0.3710
    5   -4    0    532.0883    490.8200     -0.5225
    0    3  -11    163.7707    174.8600      0.3927
    0    2  -12      6.7798      7.4900      0.1613
    5   -4   -2      2.1529      3.1100      0.1958
    4   -5   -3     27.6246     34.7600      0.6270
    5   -4    1     10.2109     11.3400      0.1371
    1    0  -13     17.2558     24.9900      1.1446
    4   -5    1    430.7197    507.3800      1.0987
    1    2  -12    154.9042    140.4800     -0.6523
    4   -3   -9    507.8325    612.5300      1.3215
    1   -2   12    491.2256    577.2100      1.1206
    5   -4   -3     24.1073     31.0300      0.5804
    3   -5    5     69.5913     76.8900      0.3980
    4   -2  -10     52.3017     43.3400     -0.8543
    4   -5   -4     95.1500    112.8800      0.7953
    1   -3   11    312.3980    334.7000      0.4554
    2   -3  -12      8.9487      8.3900     -0.0621
    5   -4    2    172.4315    105.5400     -2.5144
    0    1  -13    218.0144    263.3200      1.2302
    4   -5    2      7.4137     10.0200      0.3349
    2   -4    9     18.3829     16.1800     -0.3245
    4   -4    6     66.3588     90.8700      1.1890
    1   -1   13     58.7419     73.9800      1.0543
    3   -3  -11    292.8557    355.5600      1.2230
    5   -4   -4    211.3253    232.7100      0.5360
    2   -5    7    177.9248    184.9600      0.2079
    3    0  -12     10.1547      9.4300     -0.1435
    3   -1  -12     74.9787     76.6500      0.1271
    3   -4    8    144.4470    172.1900      1.0117
    5   -3   -7    287.4268    241.0100     -1.1340
    3   -4  -10    339.2711    238.5400     -2.2363
    4   -5   -5    240.7578    291.1900      1.2998
    3   -6    1      3.2889      3.2400     -0.0043
    4   -4   -8    186.0894    210.6800      0.8028
    1    1  -13    154.1542    167.5700      0.5027
    5   -4    3     35.4876     14.5300     -2.1485
    2   -1  -13     53.7073     76.6700      1.9582
    2   -2   12     71.7131     42.4100     -2.7294
    1   -4   10     24.9606     26.4400      0.1514
    4   -5    3     25.7156     33.8100      0.6413
    3   -3   10     13.1463     11.4600     -0.1833
    4   -1  -11     51.5191     20.4000     -2.3395
    2    0  -13    150.6953    157.3800      0.2812
    5   -4   -5     12.8318     15.7900      0.3975
    3   -2  -12     44.6583     60.2800      1.3759
    3   -5    6     69.5534     73.5600      0.2245
    2   -2  -13     10.4282      8.9100     -0.3388
    2   -3   11     16.0986     21.1300      0.7801
    3   -6    2      3.8698      2.6800     -0.1008
    4   -5   -6      3.5235      5.7100      0.3763
    5   -4    4     27.1154      4.1500     -2.5686
    4   -3  -10     57.9373     62.3000      0.3776
    0    0   14    295.8642    314.8500      0.3766
    4   -4    7     72.1027     79.1600      0.3430
    2    1  -13      1.7348      1.9800      0.0496
    4   -5    4      0.2474      0.7000      0.0680
    0    3  -12     90.3024     95.5600      0.3316
    1   -1  -14     25.0724     26.0800      0.1392
    5   -3   -8      6.8200      7.1100      0.0379
    4   -2  -11      6.0940      5.9800     -0.0213
    0    2  -13      0.4396      0.0000     -0.0983
    5   -4   -6     39.4546     51.6700      0.9237
    3   -6    3     31.1671     18.0200     -0.8114
    4   -4   -9     22.5169     33.5900      1.1880
    2   -5    8     37.5595     31.8700     -0.4749
    2   -4   10     95.4034    112.9300      0.8928
    1    0  -14      9.4388      9.3400     -0.0203
    1    2  -13     81.5135     76.0100     -0.3453
    3   -4    9     28.0191     34.9000      0.6049
    1   -2   13     53.3686     57.9200      0.4237
    1   -3   12      0.6744      0.3300     -0.0755
    3   -4  -11      4.2540      8.0000      0.6066
    4   -5   -7     56.5604     65.5300      0.6046
    3   -3  -12     37.0182     35.0500     -0.2260
    3   -5    7    345.2875    427.2400      1.3389
    0    1  -14    115.8211    145.7300      1.3565
    3   -1  -13    206.8155    236.3600      0.8533
    3    0  -13     21.0233      7.7200     -2.0497
    4   -5    5    344.8577    409.9400      1.0406
    1   -1   14     13.9472      7.3300     -0.6653
    5   -5   -1    299.0842    418.4400      1.9083
    3   -6    4    244.8242    155.1900     -1.9133
    5   -5   -2     15.8855     20.4300      0.4006
    1   -4   11     20.1871     14.2100     -0.6919
    5   -5    0     23.7840     29.8300      0.4556
    5   -4   -7     31.5787     41.8300      0.9132
    4   -1  -12     13.4941      6.3300     -0.7589
    4   -4    8    102.9238     58.7700     -2.1975
    4   -6   -2    542.5200    558.0400      0.1881
    4   -6   -1     17.1004     21.1600      0.3568
    2   -1  -14      4.8717      8.2000      0.7012
    1    1  -14     31.9470     31.9600      0.0016
    5   -5   -3     11.6681      8.6000     -0.3711
    5   -5    1      2.9225      3.4100      0.0551
    4   -3  -11     28.4367     35.7100      0.7481
    5   -3   -9      1.4387      1.5000      0.0083
    3   -2  -13      3.2126      3.6500      0.0916
    4   -6   -3      6.3661      5.6600     -0.0524
    4   -6    0     18.4544     22.9000      0.3658
    2   -3   12      0.0342      0.5500      0.0952
    2    0  -14     98.6231    112.1100      0.6818
    4   -5   -8      0.7152      0.0000     -0.0922
    2   -2  -14     86.2224     89.7100      0.1680
    4   -4  -10    148.6347    205.9100      1.7678
