# Supplementary material for: Use of a miniature diamond-anvil cell in a joint X-ray and neutron high-pressure study on copper sulfate pentahydrate
Source: IUCrJ. 2021 Nov 20;9(Pt 1):73–85. doi: 10.1107/S2052252521010708 (PMC8733890; doi:10.1107/S2052252521010708)
Supplement: Supplementary file 2 [file m-09-00073-sup2.zip › weighted_n.hkl]

  -6   1   0  184.13    5.40
  -5   1   0  151.37   25.33
  -4   1   0   67.87  110.60
  -3   1   0  930.82   26.42
  -2   1   0  511.61   80.84
  -1   1   0  642.85   26.87
   0   1   0  809.94   23.68
   3   1   0  222.90   54.70
   4   1   0 1208.00   13.19
   5   1   0   55.78    3.70
   6   1   0   15.73   15.90
  -5   2   0  192.90    2.86
  -3   2   0 1910.00    1.30
   5   2   0  721.43   16.41
   7   2   0  -43.65    1.47
  -5   3   0  301.79    0.26
  -4   3   0 -506.86    0.03
  -2   3   0  391.20   17.97
  -1   3   0  509.45   13.09
   1   3   0 1350.47    1.22
   4   3   0 -168.46    0.81
   5   3   0  291.55   42.35
  -3   4   0 -252.44    0.26
  -1   4   0   83.84   18.41
   1   4   0 1309.46    2.97
   3   4   0  609.61    2.63
   5   4   0  -14.15    2.28
  -3   5   0  894.99    0.10
  -2   5   0  294.23    2.54
  -1   5   0   -8.67    0.26
   1   5   0  173.95   21.51
   2   5   0   36.97   21.63
   3   5   0  217.03   53.94
   4   5   0  266.72   65.00
   6   5   0  656.24    5.20
  -1   6   0  544.85    9.20
   1   6   0  402.85    3.68
   5   6   0  124.34   30.73
   1   7   0  280.97    3.97
   2   7   0  -85.40    3.04
   3   7   0 -103.70    0.57
   4   7   0  292.98    2.27
  -3  -7   1  158.36    8.62
  -2  -7   1   84.32    3.46
  -1  -7   1 -707.61    0.02
  -5  -6   1   71.88   13.84
  -4  -6   1  465.41    1.47
  -3  -6   1  716.68   11.14
  -2  -6   1   56.69    3.70
  -1  -6   1  555.64    0.86
   0  -6   1 -126.41    0.53
   1  -6   1  320.22    3.43
   2  -6   1 -179.13    0.57
  -6  -5   1 -158.27    1.61
  -5  -5   1  -69.90    3.70
  -4  -5   1 1412.64    2.03
  -3  -5   1  121.62   62.92
  -2  -5   1 1423.44   16.22
  -1  -5   1 2444.06    1.85
   0  -5   1  129.18   36.60
   1  -5   1   63.04    4.98
   2  -5   1  172.82    3.24
  -6  -4   1   65.58   15.89
  -5  -4   1 1535.25    2.04
  -4  -4   1   21.27   55.34
  -3  -4   1  306.97   45.40
  -2  -4   1  463.25   40.69
  -1  -4   1  873.40   22.70
   0  -4   1   13.82   18.43
   1  -4   1 1830.99    2.10
   2  -4   1  358.94    1.25
   3  -4   1 -293.62    0.26
  -6  -3   1  259.43   12.00
  -5  -3   1  -56.56    3.70
  -4  -3   1  312.75   12.03
  -3  -3   1  -14.76    5.89
  -2  -3   1    5.14   51.21
  -1  -3   1  139.63  246.20
   0  -3   1   34.08  124.60
   1  -3   1 1392.78    2.65
   2  -3   1  -24.11    1.77
   3  -3   1  267.20   21.00
   4  -3   1  615.66    2.12
   5  -3   1  -41.35    0.62
  -7  -2   1  184.83    9.59
  -5  -2   1 1734.28    5.56
  -3  -2   1   79.22  297.20
  -2  -2   1  268.33   76.32
   0  -2   1   -3.63   31.15
   1  -2   1  634.65   44.97
   2  -2   1 1923.81    6.78
   3  -2   1 1013.28    9.32
   4  -2   1   59.62    3.04
   5  -2   1  -43.35    2.40
   6  -2   1  113.94    5.41
  -7  -1   1  269.23    4.60
  -5  -1   1  -12.51    2.05
  -4  -1   1  115.10   53.05
  -3  -1   1 2722.09    2.18
  -1  -1   1  148.30 1279.00
   0  -1   1  324.62  218.30
   1  -1   1 1748.10    2.40
   2  -1   1   61.69  921.60
   3  -1   1  961.48   33.66
   4  -1   1  973.99   15.99
   5  -1   1  920.03   11.54
   6  -1   1  244.84   10.61
  -6   0   1  273.42    1.95
  -5   0   1  -71.88    2.69
  -4   0   1  940.75   11.45
  -3   0   1 1011.56   17.23
  -2   0   1  683.87   17.68
  -1   0   1  282.83   44.82
   0   0   1   78.45  734.70
   1   0   1  463.68   10.21
   2   0   1  142.90 1438.00
   4   0   1 1026.67   24.14
   5   0   1  -16.89    2.28
   6   0   1  567.30    5.75
   7   0   1  249.33    1.35
  -6   1   1  224.59    2.85
  -5   1   1  -18.12    0.37
  -4   1   1   33.69   25.73
  -3   1   1  160.48   62.18
  -2   1   1  940.75   27.41
  -1   1   1  117.95  366.10
   3   1   1 2870.18    7.42
   4   1   1 1144.97    6.03
   5   1   1   63.38   18.36
  -4   2   1   58.54    2.86
  -3   2   1  -19.54    1.35
  -2   2   1  595.80   33.00
   0   2   1   26.58  146.70
   4   2   1 1981.67    2.93
   5   2   1  562.99   19.80
   6   2   1  572.48   14.74
   7   2   1   24.65   15.84
  -5   3   1  297.55    0.11
  -4   3   1 -260.04    0.07
  -3   3   1 3565.71    0.85
  -2   3   1  614.79   13.02
  -1   3   1  290.69   24.75
   0   3   1  248.51   15.60
   1   3   1  866.06    2.96
   2   3   1 1145.83    1.00
   4   3   1 1138.49   19.09
   5   3   1  837.57   25.41
   6   3   1  202.96   25.04
   7   3   1  194.76   10.67
  -4   4   1 -548.31    0.07
  -3   4   1   58.11    0.74
  -2   4   1   52.41    3.70
  -1   4   1  496.50   17.26
   0   4   1  670.06   35.70
   1   4   1  302.17   32.79
   2   4   1   28.28    8.63
   3   4   1  644.15    0.73
   4   4   1  447.71   92.66
   5   4   1  150.89   31.08
   6   4   1   53.10   13.84
   7   4   1 -139.45    0.99
  -3   5   1  142.34    0.37
  -1   5   1  -81.86    0.58
   0   5   1 2348.21    4.51
   1   5   1  143.08   44.89
   2   5   1  282.31   30.02
   3   5   1  202.96   53.31
   4   5   1 1119.93    5.36
   5   5   1  583.71    8.39
   6   5   1  -31.43    1.95
  -2   6   1  213.02    1.76
  -1   6   1   36.20   15.87
   0   6   1   65.49   18.42
   1   6   1   -1.90    1.77
   2   6   1   87.21    7.79
   3   6   1  100.03   46.98
   5   6   1   -1.02    0.81
   0   7   1  417.14    7.00
   2   7   1   29.62    4.98
   3   7   1 1288.30    1.68
   4   7   1   13.78   18.43
  -5  -6   2   73.14    9.61
  -3  -6   2 -131.51    0.74
  -1  -6   2   75.90    1.77
   1  -6   2 -106.29    1.03
  -6  -5   2  216.64    4.98
  -5  -5   2  -21.96    2.16
  -4  -5   2  104.35    7.06
  -3  -5   2  155.64   75.70
  -2  -5   2  749.06    3.15
  -1  -5   2  103.57    1.77
   0  -5   2  -49.69    1.25
   1  -5   2  607.02    7.96
   2  -5   2  137.94    7.05
  -5  -4   2  308.99   15.61
  -3  -4   2 1546.91    2.90
  -1  -4   2   22.36   95.89
   1  -4   2  -59.15    4.27
  -6  -3   2  170.32    8.60
  -4  -3   2  585.44   16.34
  -3  -3   2   70.11   35.95
  -2  -3   2  156.16   83.38
  -1  -3   2   48.40   86.50
   0  -3   2  -10.11   10.78
   1  -3   2  550.90   17.07
   2  -3   2  309.30   21.17
   3  -3   2  -85.91    0.38
   4  -3   2 -251.62    1.15
   5  -3   2  797.42    0.47
  -7  -2   2  -45.59    0.33
  -5  -2   2 1182.09    8.28
  -3  -2   2   82.11   25.74
   1  -2   2 5612.57    1.40
   3  -2   2   71.19   58.20
   5  -2   2  130.86   25.43
  -6  -1   2   15.05   10.78
  -5  -1   2   61.95   10.76
  -4  -1   2   30.92   55.38
  -3  -1   2 1884.53    3.97
  -2  -1   2  -31.87   92.60
  -1  -1   2  322.77   20.55
   0  -1   2  365.16  227.10
   1  -1   2  160.61  418.10
   2  -1   2  278.77  168.50
   3  -1   2  827.64   23.49
   4  -1   2   57.94   62.88
   5  -1   2   60.57   25.74
   6  -1   2  340.51    3.70
  -5   0   2  419.69   10.53
  -3   0   2  307.87   62.00
  -1   0   2 2116.37    1.22
   1   0   2  845.34    7.85
   3   0   2   93.38  126.50
   5   0   2  244.06   65.11
  -6   1   2 -125.63    0.22
  -5   1   2   37.90    3.70
  -4   1   2  536.22    9.12
  -3   1   2  118.30   42.65
  -2   1   2  182.15  118.50
  -1   1   2   21.86 1196.00
   0   1   2  750.36    2.95
   3   1   2  146.01   21.59
   4   1   2   85.44   68.99
   5   1   2 1044.37   11.56
   7   1   2  -70.46    2.69
  -5   2   2  382.82   24.16
  -3   2   2  635.08    2.11
  -1   2   2  262.97   79.81
   7   2   2   43.08   25.71
  -5   3   2  147.44    5.89
  -4   3   2   50.69    1.95
  -1   3   2  705.46   19.02
   0   3   2  490.45   12.73
   4   3   2    6.52   21.61
   6   3   2   29.37   86.01
   7   3   2  268.02   15.76
  -3   4   2  866.50    0.34
  -1   4   2  723.59   13.77
   1   4   2 2733.32    1.29
   3   4   2 -164.06    4.98
   5   4   2  112.68    7.78
   7   4   2 1748.10    2.51
  -2   5   2   30.24    1.30
  -1   5   2  570.76   16.86
   0   5   2   51.16   25.74
   1   5   2  182.24   40.39
   2   5   2 1083.66    4.99
   3   5   2   64.33   68.96
   4   5   2   59.92   25.64
   6   5   2  233.18    7.04
  -1   6   2 1021.06    3.06
   1   6   2  -21.96    1.95
   3   6   2   23.16   89.46
   5   6   2  340.60    3.45
   0   7   2   90.23    4.27
   2   7   2 -120.37    0.72
   3   7   2  112.34   12.16
  -4  -6   3  400.91    3.68
  -2  -6   3  149.51   13.83
  -1  -6   3   11.44    4.98
  -5  -5   3  171.27   13.79
  -4  -5   3  350.10   29.00
  -3  -5   3  437.35    8.50
  -2  -5   3  -34.95    0.99
  -1  -5   3  539.67    2.39
   1  -5   3 -267.81    0.05
   2  -5   3  271.34    1.24
   3  -5   3-1772.71    0.01
  -6  -4   3   53.06    9.61
  -5  -4   3    8.25    2.16
  -4  -4   3  223.38   13.81
  -2  -4   3  -28.50    2.05
  -1  -4   3   13.92   25.70
   0  -4   3  260.81   13.49
   2  -4   3  -61.44    0.74
   3  -4   3  541.83    0.03
   4  -4   3  373.67    0.06
  -5  -3   3  143.90   59.64
  -2  -3   3  467.14   34.66
  -1  -3   3  147.52    9.54
   1  -3   3   72.01   48.31
   2  -3   3  308.13    7.71
   5  -3   3  401.77    0.78
  -6  -2   3   -9.60    3.46
  -5  -2   3   33.67   78.46
  -4  -2   3  376.43   80.91
  -3  -2   3    7.84  176.60
  -2  -2   3  445.98    6.30
  -1  -2   3 1168.71   17.84
   0  -2   3 1312.91    3.91
   2  -2   3  455.48   11.89
   3  -2   3  519.38   15.04
   4  -2   3  345.09   24.37
   5  -2   3  145.58    4.98
  -4  -1   3   -9.42   12.17
  -2  -1   3  141.74  141.30
  -1  -1   3  109.36  149.00
   0  -1   3  882.04   17.57
   1  -1   3  274.97  357.50
   2  -1   3 1757.17    2.65
   3  -1   3   63.85  340.40
   4  -1   3  -46.45    2.16
   5  -1   3 1497.69    4.26
   6  -1   3  -60.62    1.54
  -5   0   3   24.56    7.05
  -4   0   3  111.47   85.51
  -2   0   3 1487.76   17.16
  -1   0   3   21.51 2523.00
   1   0   3   93.00   38.39
   4   0   3    3.57   45.23
   5   0   3   10.83   34.48
  -5   1   3  397.50    4.93
  -4   1   3  449.00   17.21
  -3   1   3   40.63   71.38
  -2   1   3 1148.42   14.14
  -1   1   3   15.39  227.60
   0   1   3  539.67   17.21
   1   1   3   -7.34  103.00
   2   1   3   47.92   43.11
   4   1   3  118.34   10.76
   5   1   3  585.87   27.19
   7   1   3 -104.05    0.31
  -5   2   3 -146.88    0.26
  -4   2   3  645.44    1.10
  -3   2   3 1272.76    2.40
  -2   2   3 1230.88    7.44
  -1   2   3   74.13  210.60
   0   2   3  561.26   38.00
   1   2   3  116.78  505.60
   3   2   3  410.58    4.56
   4   2   3  101.07   72.75
   5   2   3  304.41   24.26
   6   2   3   33.61   18.43
   7   2   3  122.18    3.46
  -4   3   3  694.66    0.31
  -2   3   3  454.18    6.89
  -1   3   3   52.07   46.27
   1   3   3  947.23    8.42
   4   3   3  140.31   25.50
   5   3   3  -39.17    2.28
   7   3   3  234.86    4.98
  -2   4   3  307.48    2.54
  -1   4   3 2921.99    2.98
   0   4   3  151.93  180.60
   1   4   3   87.21   68.30
   2   4   3  866.06   10.92
   3   4   3 1494.67    3.25
   5   4   3 1466.17    5.60
   6   4   3   18.71  102.70
   7   4   3   18.61   13.85
  -3   5   3  570.32    0.47
  -1   5   3  160.05    2.54
   0   5   3 1043.07    9.30
   1   5   3  607.89   37.56
   2   5   3 1112.58    9.73
   3   5   3  667.47   18.35
   4   5   3   24.18   40.99
   5   5   3   -7.84    2.54
   6   5   3  992.99   22.07
  -1   6   3 -123.99    0.44
   1   6   3  478.80    9.31
   2   6   3  200.54   13.78
   4   6   3 -103.18    1.54
   5   6   3  -12.68    2.54
   0   7   3  111.47    5.41
   2   7   3  241.90    4.60
   3   7   3  586.73   26.45
   4   7   3  515.92    5.26
  -3  -6   4    8.49    4.61
  -1  -6   4 1225.27    0.82
  -5  -5   4 1015.88    1.39
  -4  -5   4  245.14    1.85
  -3  -5   4   10.93   10.78
  -2  -5   4 -141.01    0.54
  -1  -5   4 -199.51    0.12
   0  -5   4-1710.54    0.01
   1  -5   4 -195.49    0.18
   2  -5   4 -146.79    0.37
  -5  -4   4  572.05   13.07
  -1  -4   4  423.49    8.52
   3  -4   4  761.15    1.29
  -6  -3   4  126.28    2.40
  -5  -3   4   49.86   10.78
  -4  -3   4   95.72   18.37
  -3  -3   4 1828.83    5.39
  -2  -3   4  123.22   21.49
  -1  -3   4  439.51   37.32
   0  -3   4  788.78    2.24
   1  -3   4  -31.90    1.54
   2  -3   4-1088.84    0.01
   4  -3   4  190.35    1.41
   5  -3   4  -55.22    0.06
  -5  -2   4 2886.59    3.76
  -3  -2   4  116.53   12.03
  -1  -2   4  242.94  175.50
   1  -2   4 6596.93    0.68
   3  -2   4  455.05    2.38
   5  -2   4  -15.69    1.61
  -6  -1   4   25.84    7.79
  -5  -1   4  172.09   21.55
  -4  -1   4   28.95   51.13
  -3  -1   4  901.90   16.88
  -2  -1   4  541.40   38.37
  -1  -1   4  771.08   30.75
   0  -1   4  193.46  228.60
   1  -1   4  505.56  100.90
   2  -1   4  185.60   56.70
   3  -1   4  135.43   56.51
   4  -1   4  657.97   16.39
   5  -1   4  270.40    3.04
   6  -1   4   64.80   13.82
  -5   0   4 -109.32    2.16
  -3   0   4  460.23   35.65
  -1   0   4   41.23 2057.00
   1   0   4   81.81  875.20
   3   0   4   91.87   82.60
   5   0   4  321.12   24.84
  -5   1   4   70.63    5.89
  -3   1   4  -42.28    0.67
  -2   1   4  147.70   30.83
   0   1   4  731.79   18.38
   1   1   4   36.73  389.90
   2   1   4    7.89   15.90
   4   1   4  449.00   17.46
   5   1   4 1009.40   11.64
   6   1   4   27.59   18.43
  -3   2   4  129.39    3.97
  -1   2   4 2292.52    0.39
   1   2   4  532.76  110.80
   5   2   4 1487.33    4.70
   7   2   4  142.22   38.19
  -5   3   4  223.85    2.54
  -2   3   4  342.32   12.01
  -1   3   4 1111.72    3.27
   0   3   4  108.41   15.86
   1   3   4 3375.31    2.43
   2   3   4    3.81   55.38
   4   3   4 2046.00    8.36
   5   3   4  841.88   10.52
   6   3   4  143.98   18.33
   7   3   4  111.69   15.88
  -3   4   4 1051.71    5.31
  -1   4   4  102.28   30.92
   1   4   4  175.50  172.90
   3   4   4   46.76   18.43
   5   4   4  748.63   16.30
   7   4   4   59.62    8.62
  -2   5   4  277.48    2.86
  -1   5   4 -192.98    0.31
   0   5   4 1990.74    3.87
   2   5   4  129.30   97.01
   3   5   4  117.65   18.34
   4   5   4  190.39   25.62
   6   5   4 1091.00    6.71
  -1   6   4  -73.48    0.31
   1   6   4   88.64   10.75
   3   6   4 1856.04    3.27
   5   6   4  113.63   13.84
   1   7   4 -241.60    0.22
   2   7   4   57.33   10.78
   3   7   4   38.29    5.41
   4   7   4  136.43    2.40
  -2  -6   5-3727.61    0.01
  -1  -6   5  749.92    1.53
  -4  -5   5 -230.33    0.76
  -3  -5   5  203.43    5.41
  -2  -5   5  587.16    4.74
  -1  -5   5  155.12    1.54
   1  -5   5  553.05   11.61
  -5  -4   5  197.09    0.14
  -4  -4   5  227.22    1.68
  -3  -4   5  410.67   17.59
  -2  -4   5 1203.25    2.80
  -1  -4   5  621.70    4.84
   0  -4   5  866.50    7.19
  -5  -3   5   36.98    1.68
  -4  -3   5 1545.18    0.62
  -3  -3   5   61.91   52.52
  -2  -3   5   88.85   33.69
  -1  -3   5  153.96   44.50
   1  -3   5  348.46    0.51
   2  -3   5  835.84    5.60
   3  -3   5  438.64    0.26
   4  -3   5   70.16    1.11
  -6  -2   5   96.06   21.60
  -5  -2   5  620.84    1.84
  -4  -2   5  127.66    8.57
  -3  -2   5 1447.18    2.84
  -2  -2   5   42.95   46.19
  -1  -2   5  613.07   23.07
   0  -2   5   95.33   67.24
   1  -2   5 2185.02    3.50
   2  -2   5 2039.95    2.55
   3  -2   5 2348.64    0.18
   5  -2   5   -7.91    0.38
  -6  -1   5  175.29   18.33
  -4  -1   5   30.26   78.24
  -3  -1   5 1072.00    8.07
  -2  -1   5  108.71  169.40
  -1  -1   5 4528.91    0.32
   0  -1   5  406.52   53.81
   1  -1   5  -24.93   18.43
   2  -1   5  918.30    7.74
   3  -1   5   90.88   13.83
   4  -1   5  669.19    8.89
   5  -1   5  648.90    6.05
   6  -1   5 -116.05    0.22
  -6   0   5  -89.28    0.26
  -4   0   5 1569.36    2.34
  -3   0   5  891.10   14.59
  -2   0   5  -33.02    5.41
  -1   0   5 1383.72   11.59
   1   0   5 1316.79   13.79
   2   0   5  593.64   38.10
   3   0   5  853.97    5.37
   4   0   5  632.49    1.83
   6   0   5   45.89    8.63
  -5   1   5  -16.82    0.84
  -4   1   5  649.33    6.79
  -3   1   5 1582.31    4.09
  -2   1   5 1911.73    8.53
  -1   1   5  191.35  179.60
   0   1   5   46.80  303.00
   1   1   5    5.53  397.30
   2   1   5    3.98 1216.00
   3   1   5  610.48   31.19
   4   1   5   70.28   21.63
   5   1   5   -9.70    5.41
   6   1   5  263.79    8.57
  -5   2   5  339.39    0.76
  -4   2   5  332.31    0.58
  -1   2   5    5.93   15.89
   0   2   5  412.66   64.31
   1   2   5   34.05  285.90
   2   2   5   89.80  210.90
   3   2   5  128.01   41.72
   4   2   5  555.21   30.40
   5   2   5  706.32    7.37
   6   2   5  291.38    7.00
   7   2   5  108.50    2.54
  -4   3   5   49.04    1.47
  -3   3   5  724.02    0.18
  -2   3   5  240.82    1.94
  -1   3   5  -22.97    8.63
   0   3   5   -7.10   10.78
   1   3   5 4796.59    0.51
   2   3   5  107.03  148.80
   3   3   5  157.24   13.77
   4   3   5  491.31   11.46
   5   3   5  225.63   32.19
   6   3   5  322.33   17.71
   7   3   5  562.99    3.92
  -4   4   5 -109.01    0.31
  -3   4   5  882.04    0.26
  -2   4   5 -345.82    0.05
  -1   4   5  308.65   30.08
   1   4   5  210.64   25.19
   2   4   5  117.69   38.61
   3   4   5  -20.31    6.43
   4   4   5   66.14   34.47
   5   4   5 -147.01    3.97
   6   4   5   72.87   15.86
  -2   5   5  745.18    9.86
   1   5   5 1808.97    3.67
   2   5   5  187.54   80.06
   3   5   5  940.32    7.71
   4   5   5 1816.75    5.97
   6   5   5   68.78   10.77
  -2   6   5  201.54    0.64
  -1   6   5 -199.59    0.16
   0   6   5   95.15    4.98
   2   6   5   37.80    5.41
   4   6   5  -90.62    3.97
   5   6   5  177.32   25.60
   0   7   5   75.81   10.78
   1   7   5 -128.27    1.85
   2   7   5  767.63    6.78
   3   7   5    7.83    7.79
   4   7   5  546.58   10.48
  -4  -5   6 -952.84    0.05
  -3  -5   6 -122.70    0.64
  -2  -5   6 -205.59    0.99
  -1  -5   6   55.26    2.86
   0  -5   6 -165.61    0.16
   1  -5   6 -151.11    1.07
  -3  -4   6  180.77   21.29
  -1  -4   6 1002.06    1.87
   1  -4   6  198.99    0.16
  -5  -3   6  353.07    1.76
  -4  -3   6  178.83    4.97
  -2  -3   6  185.74   21.25
  -1  -3   6  305.06    7.70
   1  -3   6  573.35    1.76
   2  -3   6  107.46    0.55
  -5  -2   6  260.42    1.95
  -3  -2   6  502.54   13.22
  -1  -2   6 2020.96    0.41
   1  -2   6   31.10    6.41
   3  -2   6  447.71    1.76
   5  -2   6 1634.55    0.18
  -6  -1   6    5.48    4.98
  -5  -1   6  -23.86    1.07
  -4  -1   6   41.15   41.09
  -3  -1   6  379.88    9.37
  -2  -1   6 -141.26    0.69
  -1  -1   6   35.67   41.10
   0  -1   6 2546.38    7.37
   1  -1   6   66.92   95.08
   2  -1   6  895.42    3.56
   3  -1   6  250.24   11.94
   5  -1   6 -301.87    0.14
  -5   0   6  294.53    3.22
  -1   0   6   32.04   10.78
   1   0   6   15.95   89.41
   5   0   6  -92.74    0.22
  -5   1   6  -30.97    0.35
  -4   1   6  122.18   13.84
  -3   1   6 -126.07    0.67
  -2   1   6  -10.14    0.72
  -1   1   6  549.17   23.49
   0   1   6  225.63   25.40
   1   1   6   89.93   38.32
   2   1   6  216.13   63.29
   4   1   6  528.45    2.14
   5   1   6  989.54    6.09
  -5   2   6    0.00    2.54
  -3   2   6   19.03    4.98
  -1   2   6  874.27    2.77
   1   2   6 1267.14    8.95
   3   2   6  510.74   64.38
   5   2   6  188.41   54.37
  -1   3   6  -28.68    2.05
   1   3   6 1048.26    7.40
   2   3   6    9.55   53.94
   4   3   6   72.14    9.61
   5   3   6   21.02   63.40
  -1   4   6   12.25   15.90
   1   4   6   51.55   95.61
   5   4   6  489.59   19.81
  -3   5   6 -117.00    0.51
  -2   5   6   86.05    0.86
  -1   5   6  185.65    5.37
   0   5   6  145.88   13.75
   1   5   6  382.47    5.36
   2   5   6  276.61   37.94
   3   5   6  -30.14    5.89
   5   5   6   35.53   15.89
  -1   6   6 -189.71    0.41
   1   6   6 1866.40    4.17
   5   6   6   -2.05    1.07
   2   7   6  468.43    2.52
  -2  -5   7  103.53   10.77
  -1  -5   7  -59.15    0.26
  -4  -4   7  -60.87    0.14
  -3  -4   7  105.00    4.61
  -2  -4   7  185.17   36.13
  -1  -4   7 -103.79    0.74
   0  -4   7   -7.97    0.89
   1  -4   7  330.10    1.85
  -5  -3   7  866.06    0.83
  -4  -3   7  -24.23    0.35
  -3  -3   7   16.14    1.85
  -2  -3   7   65.15    3.97
  -1  -3   7  -20.54    2.54
   1  -3   7 -182.84    0.16
   2  -3   7  748.20    0.05
   3  -3   7 1950.58    0.08
  -5  -2   7  238.49    3.97
  -4  -2   7  481.82    4.93
  -3  -2   7  194.37    3.04
  -2  -2   7  180.16    2.54
  -1  -2   7  234.78   18.16
   0  -2   7   64.28   15.89
   2  -2   7  413.34    1.30
   3  -2   7  356.92    0.26
   4  -2   7 -271.30    0.26
  -5  -1   7   77.67    2.86
  -4  -1   7 -275.23    0.22
  -3  -1   7  103.53    2.54
  -2  -1   7 1244.69    4.42
  -1  -1   7  373.50    7.60
   0  -1   7   77.63   30.99
   1  -1   7  -47.88    2.40
   2  -1   7 -368.96    0.12
   3  -1   7  256.06    1.76
   4  -1   7 -127.23    0.64
   5  -1   7 -165.96    0.11
  -5   0   7 -207.28    1.85
  -4   0   7   68.95   10.78
  -3   0   7 1217.06    3.38
  -2   0   7  761.58    3.86
   1   0   7   16.26   15.90
   2   0   7 2263.59    5.43
   3   0   7  -41.88    0.96
   4   0   7    1.31   18.43
   5   0   7   -7.68    0.10
   6   0   7   79.96    9.61
  -5   1   7  800.44    0.92
  -4   1   7  597.09    3.65
  -3   1   7  697.25    8.99
  -1   1   7  -12.14    1.35
   0   1   7  163.02   30.73
   1   1   7   43.60   13.82
   2   1   7  470.59   49.17
   3   1   7  740.86   10.88
   4   1   7  205.33   25.54
   5   1   7 1148.42    3.55
   6   1   7 -169.46    1.11
  -4   2   7 1524.89    0.54
  -3   2   7  910.10    0.92
  -2   2   7   63.29   13.82
  -1   2   7  749.49    6.08
   0   2   7  989.97   14.42
   1   2   7  906.64   16.51
   2   2   7 1554.68    4.53
   3   2   7   -2.08   21.63
   4   2   7   45.98   34.51
   5   2   7  263.14    5.40
   6   2   7  524.99    6.37
  -3   3   7 -233.91    0.02
  -2   3   7  262.97    7.00
  -1   3   7  405.01   47.63
   0   3   7   48.66   83.60
   1   3   7   80.78  144.00
   2   3   7 1229.59    4.20
   3   3   7  101.97   95.32
   4   3   7  674.80   14.38
   5   3   7  392.83   24.49
   6   3   7  214.61    7.04
  -3   4   7  270.96    0.41
  -1   4   7 2456.58    1.53
   0   4   7 1587.06    3.07
   1   4   7  684.73   29.25
   2   4   7  193.51   49.69
   3   4   7 1252.04    4.44
   4   4   7   90.28   25.73
   5   4   7  128.27    9.61
   6   4   7   93.38    7.77
  -2   5   7  705.89    3.40
  -1   5   7   -7.88    0.37
   0   5   7-1652.25    0.01
   1   5   7  214.40   21.29
   2   5   7  107.68   21.49
   3   5   7  -85.70    3.70
   4   5   7 1381.13   11.93
   5   5   7  738.70    6.63
   6   5   7 -182.24    0.76
  -1   6   7  163.85    0.74
   0   6   7   80.26    2.40
   1   6   7  126.02    7.04
   2   6   7  143.98   13.75
   3   6   7    0.84   25.74
   4   6   7  128.53   13.82
   5   6   7    7.51   25.75
   3   7   7  -84.92    0.14
  -1  -4   8  100.73    0.42
  -4  -3   8  149.29    0.22
  -3  -3   8  572.48    0.65
  -2  -3   8 -161.17    0.49
  -1  -3   8   98.91    5.89
   0  -3   8   98.78   10.69
   1  -3   8 2205.31    0.37
   2  -3   8 -279.33    0.16
   3  -3   8   78.10    0.02
  -3  -2   8 -328.81    0.12
  -1  -2   8 1249.87    0.22
   1  -2   8  245.83    1.54
   3  -2   8  549.17    3.40
  -5  -1   8  151.24    2.16
  -4  -1   8  212.72    2.15
  -3  -1   8  461.96    1.07
  -2  -1   8 1395.80    2.03
  -1  -1   8  -28.78    3.70
   0  -1   8  565.14    1.76
   1  -1   8   80.99   15.89
   2  -1   8  744.74    1.81
   4  -1   8 1767.96    1.67
   5  -1   8 -144.03    0.46
  -3   0   8  251.10    0.51
  -1   0   8 -121.06    0.32
   1   0   8  289.91    6.37
   3   0   8  234.69   25.36
   5   0   8   81.69    1.77
  -3   1   8   74.48    2.69
  -2   1   8 1252.90    0.18
  -1   1   8 1466.61    0.66
   0   1   8   11.10    9.61
   1   1   8  827.64   23.87
   2   1   8  340.21   15.37
   3   1   8   47.15   71.15
   4   1   8  103.62    6.44
   5   1   8  430.23    3.94
   6   1   8   54.79    3.70
  -3   2   8  203.09    1.85
   1   2   8 2042.54    4.25
   5   2   8   80.52   18.40
  -3   3   8 -669.62    0.03
  -2   3   8   82.07    2.40
  -1   3   8 1316.36    1.66
   0   3   8   33.81   36.79
   1   3   8   72.92   62.86
   2   3   8   27.31    2.16
   3   3   8  738.27    6.10
   4   3   8  550.03    4.53
   5   3   8  178.48    5.86
   6   3   8   69.04    5.41
  -1   4   8  518.08    1.75
   1   4   8   29.53  110.80
   3   4   8  -31.52    4.27
   5   4   8  177.36   10.76
  -1   5   8  172.44    1.11
   0   5   8  240.91    7.72
   1   5   8 1064.23   31.32
   2   5   8   18.89   18.43
   4   5   8   40.13   34.46
   5   5   8   10.41   13.83
   3   6   8   64.76   31.12
  -2  -4   9 -116.87    0.58
  -2  -3   9  694.66    9.03
   2  -3   9  126.93    0.03
  -4  -2   9-1595.26    0.01
  -3  -2   9  194.71   10.65
  -2  -2   9  217.03    2.27
  -1  -2   9  832.39    0.47
   0  -2   9  497.36    0.22
   1  -2   9 -238.06    0.55
   2  -2   9  559.10    0.18
   3  -2   9  171.62    4.97
  -4  -1   9  215.61    0.14
  -3  -1   9  668.76    0.31
  -2  -1   9 -116.83    0.01
  -1  -1   9   38.57    4.98
   1  -1   9  189.66    2.40
   2  -1   9  428.97    3.44
   4  -1   9  135.01    0.32
  -4   0   9-1028.40    0.26
  -2   0   9 1407.46    0.43
   1   0   9 1368.60    1.95
   2   0   9  285.25    5.81
   4   0   9  227.22    3.96
   5   0   9   76.89    3.97
  -2   1   9   58.63    0.26
  -1   1   9 1854.31    0.45
   0   1   9  105.99    7.79
   1   1   9 1833.15    2.74
   2   1   9  912.69   14.64
   3   1   9  -12.16    1.54
   4   1   9  681.71    3.88
   5   1   9 -874.27    0.03
  -3   2   9  292.50    0.14
  -2   2   9  723.59    0.47
  -1   2   9  -93.86    1.11
   0   2   9  675.67    2.50
   1   2   9  268.28    7.71
   2   2   9  -80.22    1.20
   3   2   9  150.37   15.81
   4   2   9  529.74    9.38
   5   2   9   29.91    6.44
  -1   3   9 1087.98    2.06
   1   3   9  652.35   21.66
   2   3   9   43.07    1.85
   4   3   9  121.36   31.02
   5   3   9  532.33    3.92
  -2   4   9  148.95    0.74
  -1   4   9  160.13   15.82
   0   4   9   80.65   15.85
   1   4   9   35.91   31.06
   2   4   9   98.09   18.42
   3   4   9   37.45   13.84
   4   4   9   40.59   34.46
   5   4   9  -61.39    2.16
  -1   5   9  169.29    1.95
   0   5   9  247.77   12.09
   1   5   9    1.87   10.78
   2   5   9 2295.97    1.66
   3   5   9 2135.37    0.73
   4   5   9   53.06   25.65
   5   5   9  -29.93    0.58
   1   6   9   91.61   12.15
   2   6   9 -117.30    0.55
  -2  -3  10 -305.67    0.11
   0  -3  10-1033.14    0.01
   1  -3  10 1283.12    0.03
  -1  -2  10  387.01    0.64
   1  -2  10  135.09    0.43
  -3  -1  10  156.50    1.95
  -2  -1  10  212.33    0.06
  -1  -1  10  293.93    0.87
   0  -1  10  953.27    0.06
   1  -1  10  104.56    1.25
   2  -1  10 1117.76    0.73
   3  -1  10 -346.55    0.55
  -1   0  10  -13.18    0.96
   1   0  10  -32.51    2.40
   3   0  10   35.05    4.27
  -2   1  10  234.95    0.55
  -1   1  10  318.66    1.54
   0   1  10  543.99    1.06
   1   1  10  148.04    7.76
   2   1  10  -50.90    0.87
   3   1  10  594.07    4.56
   4   1  10  869.52    4.77
   5   1  10 -171.74    0.14
  -1   2  10  482.68    2.52
   1   2  10  275.88   12.00
   3   2  10 1011.12    3.32
   5   2  10   -7.15    0.22
  -2   3  10  366.29    1.94
  -1   3  10   99.94    2.05
   0   3  10   -5.35    0.22
   1   3  10  102.97   10.72
   2   3  10 -130.43    0.22
   3   3  10 1085.39    5.93
   4   3  10  201.84    3.97
   5   3  10  233.14    1.41
  -1   4  10  -38.12    0.69
   1   4  10   41.24   12.14
   3   4  10  480.52    3.67
   5   4  10   23.29    4.27
   1   5  10  227.83    7.06
   2   5  10  -71.02    0.62
   3   5  10  152.79    5.41
   4   5  10   45.50   35.95
  -1  -2  11 1456.68    0.07
  -2  -1  11 -263.79    0.04
   2  -1  11  393.53    3.66
   3  -1  11  222.82    1.47
   1   0  11  103.57    7.06
   2   0  11  -71.75    0.72
   3   0  11   71.80    4.98
   0   1  11  453.76    0.35
   1   1  11  293.45    3.44
   2   1  11  173.34    4.59
   3   1  11   31.70    3.97
   4   1  11   49.22    8.63
  -2   2  11 1537.84    0.07
   0   2  11 -322.51    0.18
   1   2  11 -193.46    0.32
   2   2  11  -70.25    0.54
   3   2  11  -22.46    0.84
   4   2  11  -63.29    0.67
  -2   3  11  445.55    0.55
  -1   3  11 -816.84    0.06
   0   3  11 -156.64    0.42
   1   3  11  237.28    4.96
   2   3  11  -75.43    0.07
   3   3  11  895.85    4.11
   4   3  11  251.23    2.27
  -1   4  11  195.45    4.61
   0   4  11  399.66    3.00
   2   4  11   14.95    4.98
   4   4  11 -128.87    0.11
   1   5  11  -45.38    0.31
   3   5  11  850.09   12.57
  -1  -1  12 -154.56    0.04
   1  -1  12 -261.50    0.03
  -1   0  12  690.78    0.26
   0   1  12  242.64   12.12
   1   1  12   83.71    0.64
   2   1  12  210.69    2.05
   3   1  12  177.96    2.69
   1   2  12 -104.09    5.89
   3   2  12  -38.15    0.31
  -1   3  12 -172.91    0.26
   1   3  12 -361.02    0.03
   2   3  12  150.11    1.30
   1   4  12  329.42    1.24
   3   4  12  110.09    3.46
   1   1  13 -929.53    0.02
   1   2  13  571.62    3.04
