# Supplementary material for: Use of a miniature diamond-anvil cell in a joint X-ray and neutron high-pressure study on copper sulfate pentahydrate
Source: IUCrJ. 2021 Nov 20;9(Pt 1):73–85. doi: 10.1107/S2052252521010708 (PMC8733890; doi:10.1107/S2052252521010708)
Supplement: Supplementary file 2 [file m-09-00073-sup2.zip › weighted_x.hkl]

  -3   1   0   63.96  281.68
  -2   1   0  481.62   10.13
  -1   1   0  427.23   13.98
  -4   2   0    7.18 5601.84
  -3   2   0 2593.96    0.38
  -1   2   0  234.23   64.34
  -5   3   0    9.03  418.61
  -4   3   0  168.84   82.38
  -3   3   0   84.72  241.82
  -2   3   0   56.42  674.02
  -1   3   0  505.56    9.55
  -5   4   0  490.82    6.54
  -4   4   0  235.95   42.51
  -3   4   0  424.38   12.53
  -2   4   0  404.75   13.80
  -1   4   0  342.24   19.10
  -5   5   0   29.83  231.66
  -4   5   0   85.37  143.70
  -3   5   0   55.98  275.73
  -2   5   0    4.06 3311.33
  -4   6   0   22.90  276.22
   3  -6   1    3.24  310.61
   2  -5   1  177.34   61.85
   3  -5   1  293.29   22.51
   4  -5   1  507.38    8.38
   5  -5   1    3.41  521.42
   1  -4   1   91.18  276.71
   2  -4   1   29.08 1538.98
   3  -4   1    1.61 6976.80
   4  -4   1    4.00 1813.56
   5  -4   1   11.34  601.80
   2  -3   1  102.35  128.48
   3  -3   1  512.81    7.74
   4  -3   1  686.38    5.43
   0  -2   1  307.17   24.25
   1  -2   1  178.27   54.35
   2  -2   1    1.0045859.20
   3  -2   1  794.42    3.79
   4  -2   1    6.23 3160.37
   2  -1   1  298.13   24.55
  -1   0   1  316.50   26.63
  -3   1   1  410.01   14.22
  -2   1   1  811.14    3.05
  -4   2   1    3.1611130.24
  -3   2   1   84.38  314.89
  -2   2   1 1341.84    1.44
  -1   2   1    0.6688617.59
  -5   3   1  179.15   22.25
  -4   3   1  385.51   19.11
  -3   3   1 1184.40    2.00
  -2   3   1 1773.82    0.74
  -1   3   1 1158.03    1.82
  -5   4   1   90.96   87.43
  -4   4   1   23.21 1670.76
  -3   4   1  161.38   85.03
  -2   4   1   60.06  565.08
  -1   4   1  311.50   24.33
  -5   5   1  418.44   10.43
  -4   5   1  114.78   81.44
  -3   5   1  144.15   81.40
  -2   5   1  296.90   18.44
  -4   6   1   21.16  315.22
   3  -6   2    2.68  293.03
   2  -5   2    2.04 3427.61
   3  -5   2   11.43 1213.39
   4  -5   2   10.02  673.61
   1  -4   2  303.27   27.11
   2  -4   2  657.21    5.37
   3  -4   2  569.71    7.44
   4  -4   2  679.20    5.21
   5  -4   2  105.54   57.65
   0  -3   2  154.39   69.48
   1  -3   2  142.31   86.94
   2  -3   2   65.56  519.79
   3  -3   2   13.47 3414.55
   4  -3   2   59.92  346.23
   2  -2   2  692.35    4.45
   3  -2   2  106.35  134.93
   4  -2   2  674.09    4.88
   1  -1   2    1.9799756.00
   2  -1   2   16.71 2951.47
   3  -1   2  407.17    8.98
   0   0   2  571.49    6.73
  -3   1   2    1.6715797.76
  -2   1   2    6.0525010.40
   0   1   2  539.18    5.36
  -4   2   2 2206.02    0.61
  -3   2   2  527.52    8.89
  -2   2   2  794.18    3.38
  -1   2   2  734.77    3.22
  -5   3   2   20.51  375.24
  -4   3   2   81.64  196.86
  -3   3   2  370.37   21.30
  -2   3   2   43.02 1037.95
  -1   3   2  174.07   66.50
  -5   4   2    3.11 1707.07
  -4   4   2  783.53    4.07
  -3   4   2   36.03 1281.53
  -2   4   2  508.03    9.21
  -1   4   2 1993.94    0.44
  -5   5   2   20.43  317.10
  -4   5   2  143.87   74.91
  -3   5   2   58.06  254.55
  -2   5   2    3.15 2137.92
  -4   6   2  558.04    5.99
   3  -6   3   18.02  155.41
   2  -5   3  676.56    5.17
   3  -5   3  202.53   30.85
   4  -5   3   33.81  256.10
   1  -4   3  489.12    9.20
   2  -4   3    0.4410530.48
   3  -4   3  114.16  130.48
   4  -4   3   19.31  753.98
   5  -4   3   14.53  428.81
   0  -3   3 1197.78    1.72
   1  -3   3    5.2618017.28
   2  -3   3 1250.05    1.54
   3  -3   3  406.57   13.70
   4  -3   3  172.70   62.22
   0  -2   3 1286.89    1.36
   1  -2   3   49.97  654.02
   2  -2   3  265.26   30.77
   3  -2   3   80.01  309.79
   4  -2   3  253.80   24.10
  -1  -1   3  362.69   13.98
   3  -1   3  442.79    6.52
  -2   0   3  245.54   29.25
  -1   0   3  224.49   49.53
   0   0   3  469.27   10.11
  -4   1   3    0.32 4891.92
  -3   1   3 1442.51    1.23
  -1   1   3  794.05    2.83
  -4   2   3   49.92  547.54
  -3   2   3    8.5011301.60
  -2   2   3  134.02  119.99
  -1   2   3    1.2738156.16
  -5   3   3   93.19   71.40
  -4   3   3  725.75    5.30
  -3   3   3 1869.59    0.82
  -2   3   3  315.71   25.63
  -1   3   3  725.29    4.87
  -5   4   3   31.03  286.82
  -4   4   3    4.94 2425.56
  -3   4   3    0.36 6515.76
  -2   4   3  340.14   16.85
  -5   5   3    8.60  596.90
  -4   5   3   34.76  315.06
  -3   5   3  501.59    8.57
  -2   5   3   24.95  404.82
  -4   6   3    5.66  224.60
   3  -6   4  155.19   18.59
   2  -5   4   73.60  151.94
   3  -5   4   35.28  262.02
   4  -5   4    0.70  920.45
   1  -4   4 1296.99    1.62
   2  -4   4  221.25   44.68
   3  -4   4  795.31    3.73
   4  -4   4  133.80   59.89
   5  -4   4    4.15  510.41
   0  -3   4  298.51   25.57
   1  -3   4   46.42  785.40
   2  -3   4  121.18  146.76
   3  -3   4  147.49   93.31
   4  -3   4   11.69 1082.83
  -1  -2   4  892.14    1.80
   0  -2   4 1273.51    1.00
   2  -2   4  140.81   98.04
   3  -2   4  629.02    7.02
  -1  -1   4  325.84   21.18
   0  -1   4    9.9211762.64
   1  -1   4   37.10 1230.53
   2  -1   4   52.63  687.07
   3  -1   4   46.69  336.84
  -3   0   4  532.17    5.77
  -1   0   4  950.30    2.86
  -4   1   4    0.92 7629.60
  -3   1   4   46.94 1090.58
  -2   1   4    3.4027923.52
  -4   2   4  195.88   55.81
  -3   2   4 1189.92    2.03
  -2   2   4  743.30    4.61
  -1   2   4 1234.04    1.55
  -5   3   4   58.65  207.63
  -4   3   4  151.54   99.02
  -3   3   4   42.10  759.70
  -2   3   4   27.69 2099.16
  -1   3   4  845.98    3.46
  -5   4   4  232.71   25.63
  -4   4   4    5.54 1319.47
  -3   4   4 1102.25    2.16
  -2   4   4  579.49    6.35
  -4   5   4  112.88   82.09
  -3   5   4    2.02 1551.62
   2  -5   5  129.71   67.36
   3  -5   5   76.89  121.30
   4  -5   5  409.94   10.43
   1  -4   5  540.70    6.78
   2  -4   5    2.13 3808.27
   3  -4   5    0.54 2817.65
   4  -4   5  192.59   37.08
   0  -3   5   22.98 1996.34
   1  -3   5 1891.26    0.69
   2  -3   5  817.43    3.88
   3  -3   5   72.84  276.79
   4  -3   5  510.65    7.96
  -1  -2   5  635.94    6.37
   0  -2   5  412.39   10.40
   1  -2   5  554.63    7.81
   2  -2   5  157.41   82.13
   3  -2   5  621.88    5.99
  -2  -1   5 1031.19    1.63
   0  -1   5  537.74    6.66
   2  -1   5 1009.75    2.31
   3  -1   5  122.06   85.76
  -3   0   5    9.87 4056.74
  -2   0   5    1.0640963.20
  -1   0   5  871.92    3.13
   0   0   5  870.50    3.39
   1   0   5   19.93 2541.43
  -4   1   5  902.39    2.79
  -3   1   5  615.83    5.88
  -2   1   5 2100.50    0.56
  -1   1   5  775.69    3.44
   0   1   5   30.84 2183.21
  -4   2   5   96.85  160.92
  -3   2   5  249.32   34.30
  -2   2   5  585.16    7.65
  -1   2   5    9.97 7984.56
  -5   3   5  207.29   27.12
  -4   3   5  524.63    8.66
  -3   3   5   17.08 2492.47
  -2   3   5 1274.34    1.56
  -1   3   5  733.16    4.53
  -5   4   5   15.79  736.85
  -3   4   5   15.48 1544.28
  -2   4   5  152.91   88.86
  -4   5   5  291.19   27.10
  -3   5   5   78.00  156.59
   2  -5   6   69.07  144.51
   3  -5   6   73.56  128.15
   1  -4   6  120.63  108.98
   2  -4   6  982.26    2.32
   3  -4   6   26.45  985.73
   4  -4   6   90.87   96.00
   0  -3   6   33.70 1009.80
   1  -3   6  193.18   51.90
   2  -3   6  336.95   18.18
   3  -3   6    1.62 5397.84
   4  -3   6    5.39 1029.38
  -1  -2   6 2482.61    0.39
   0  -2   6 1014.83    2.22
   1  -2   6   86.27  187.72
   2  -2   6 2065.45    0.54
   3  -2   6  218.82   53.33
  -2  -1   6  109.65  152.35
  -1  -1   6    1.5535875.44
   0  -1   6  716.32    4.13
   1  -1   6   51.69  723.38
   2  -1   6   30.48 1204.01
  -3   0   6  744.55    5.19
  -2   0   6  117.71  178.66
  -1   0   6 1308.75    1.25
   0   0   6  721.24    4.35
   1   0   6  131.70  115.30
  -4   1   6    6.62 4161.60
  -3   1   6   34.82 1295.81
  -2   1   6    1.9918727.20
  -1   1   6   20.02 2808.26
   0   1   6  175.64   63.44
  -4   2   6  548.91   10.25
  -3   2   6  842.29    3.39
  -2   2   6  634.10    7.04
  -1   2   6 1946.65    0.62
   0   2   6  653.25    3.49
  -5   3   6   53.49  137.86
  -3   3   6    6.76 4206.48
  -2   3   6  350.13   18.18
  -1   3   6  121.57  191.92
  -5   4   6   51.67  233.29
  -4   4   6  205.00   38.10
  -3   4   6  274.75   23.42
  -2   4   6  188.59   44.59
  -4   5   6    5.71 1208.50
  -3   5   6    1.60  272.30
   2  -5   7  184.96   35.63
   3  -5   7  427.24   10.89
   1  -4   7   11.60 1634.86
   2  -4   7   18.81 1435.34
   3  -4   7    3.13 1755.22
   4  -4   7   79.16   96.37
   0  -3   7 1681.23    0.84
   1  -3   7  235.69   36.43
   2  -3   7  288.26   23.19
   3  -3   7  675.65    4.49
   4  -3   7    0.84  416.57
  -1  -2   7   14.09 3816.84
   0  -2   7  125.64  164.14
   1  -2   7  422.95   11.67
   2  -2   7   37.64  893.52
   3  -2   7   58.01  262.34
  -2  -1   7  929.85    2.92
  -1  -1   7  543.34    7.98
   0  -1   7 1319.63    1.34
   1  -1   7   85.36  301.59
   2  -1   7  444.18   12.69
  -3   0   7  618.44    6.98
  -2   0   7  182.51   54.10
  -1   0   7  547.27    8.68
   0   0   7  809.35    3.08
   1   0   7   22.54 3795.62
  -4   1   7  126.07   95.92
  -3   1   7 1238.89    1.79
  -2   1   7  550.68    7.71
  -1   1   7  423.56   12.15
   0   1   7 2114.70    0.53
  -4   2   7  679.61    5.57
  -3   2   7  192.46   60.79
  -2   2   7   19.64 3241.97
  -1   2   7  280.49   25.62
   0   2   7  797.20    2.48
  -5   3   7  241.01   24.35
  -4   3   7    9.94 2300.30
  -3   3   7  524.32    8.04
  -2   3   7  544.82    6.98
  -1   3   7  230.53   37.14
  -5   4   7   41.83  323.75
  -4   4   7   81.44  200.08
  -3   4   7  151.53  102.73
  -2   4   7    5.00 2988.60
  -4   5   7   65.53  185.40
  -3   5   7  428.27    6.70
   2  -5   8   31.87  284.29
   1  -4   8  497.93    8.47
   2  -4   8   71.16  266.95
   3  -4   8  172.19   54.26
   4  -4   8   58.77  101.06
   0  -3   8   35.87  786.22
   1  -3   8  426.76   12.93
   2  -3   8   45.72  450.43
   3  -3   8    2.75 3991.46
  -1  -2   8  584.06    5.49
   0  -2   8  475.44    9.37
   1  -2   8  635.42    5.00
   2  -2   8   96.18  182.70
   3  -2   8  363.92   10.55
  -2  -1   8  401.27   14.37
  -1  -1   8   11.30 5483.52
   0  -1   8   34.36 1850.69
   1  -1   8   92.61  159.98
   2  -1   8  327.82   19.17
  -3   0   8  235.85   39.06
  -2   0   8 1007.62    2.41
  -1   0   8  201.97   50.22
   0   0   8  646.29    5.32
   1   0   8 1002.68    2.72
  -4   1   8    0.24 3524.71
  -3   1   8   71.59  320.08
  -2   1   8   29.80 1452.07
  -1   1   8  684.82    4.66
   0   1   8  202.35   44.59
  -4   2   8  271.06   33.42
  -3   2   8   34.17  982.46
  -2   2   8 1476.02    1.12
  -1   2   8  411.61   12.66
   0   2   8  518.41    4.98
  -5   3   8    7.11  698.09
  -4   3   8    7.88 1974.31
  -2   3   8  184.44   57.24
  -1   3   8   43.08  465.94
  -4   4   8  210.68   43.49
  -3   4   8   42.22  434.52
  -2   4   8  883.81    2.71
  -4   5   8   -0.07  677.69
   0  -4   9    2.34  570.38
   1  -4   9   25.47  826.20
   2  -4   9   16.18  885.36
   3  -4   9   34.90  315.30
   0  -3   9  342.16   14.39
   1  -3   9  296.19   23.59
   2  -3   9  264.97   26.12
   3  -3   9   89.98   98.70
  -2  -2   9    0.82 1747.06
  -1  -2   9   15.00 2105.69
   0  -2   9   53.91  669.53
   1  -2   9   14.31 2591.62
   2  -2   9   21.67 1489.20
   3  -2   9    1.09 2146.90
  -2  -1   9  336.27   19.17
  -1  -1   9  670.08    5.73
   0  -1   9   55.58  550.39
   1  -1   9  612.39    6.33
   2  -1   9  200.96   59.98
  -3   0   9  205.55   50.35
  -2   0   9   20.50 2552.45
  -1   0   9   28.27 2040.41
   0   0   9  115.86  127.74
   1   0   9  259.17   26.74
  -4   1   9  707.08    4.07
  -3   1   9   50.53  659.74
  -2   1   9  314.86   20.62
  -1   1   9 1775.07    0.78
   0   1   9   34.60 1396.99
  -4   2   9  124.14   89.56
  -3   2   9   37.29  768.26
  -2   2   9   16.70 2628.34
  -1   2   9   89.61  221.75
  -5   3   9    1.50  756.43
  -4   3   9  612.53    6.50
  -3   3   9   44.28  421.46
  -2   3   9   91.59  147.21
  -1   3   9 1363.77    1.04
  -4   4   9   33.59  469.61
  -3   4   9   96.14  153.86
  -2   4   9   23.03  418.20
   1  -4  10   26.44  427.18
   2  -4  10  112.93  105.88
  -1  -3  10    3.73  857.62
   0  -3  10   96.12  167.61
   1  -3  10   39.65  564.67
   2  -3  10    1.25 3569.18
   3  -3  10   11.46  482.26
  -1  -2  10  114.13  113.26
   0  -2  10  531.49    7.64
   1  -2  10   25.27 1156.68
   2  -2  10  361.50   17.07
  -2  -1  10    4.67 3643.44
  -1  -1  10    1.34 6597.36
   0  -1  10   19.37 2358.65
   1  -1  10  100.71  222.12
   2  -1  10  356.02   13.17
  -3   0  10  603.60    6.33
  -2   0  10   86.46  258.18
  -1   0  10  428.99   10.93
   0   0  10 1094.54    1.89
   1   0  10  149.56   87.56
  -4   1  10  112.04   68.14
  -3   1  10    7.09 3561.02
  -2   1  10  291.55   25.93
  -1   1  10   12.66 3485.54
   0   1  10  194.11   61.89
  -4   2  10   43.34  370.75
  -3   2  10  459.59    9.97
  -2   2  10   97.13  186.82
  -1   2  10  469.04    9.14
  -4   3  10   62.30  305.71
  -3   3  10  185.10   56.26
  -2   3  10    1.71 2622.62
  -4   4  10  205.91   38.87
  -3   4  10  238.54   20.11
   1  -4  11   14.21  546.72
   0  -3  11  174.86   51.16
   1  -3  11  334.70   17.01
   2  -3  11   21.13  980.83
  -1  -2  11   16.73 1255.01
   0  -2  11    5.68  416.16
   1  -2  11   42.63  609.14
   2  -2  11   20.16  845.78
  -2  -1  11  333.40   21.47
  -1  -1  11   66.61  326.07
   0  -1  11  277.26   23.97
   1  -1  11  175.04   80.17
   2  -1  11  181.02   47.45
  -3   0  11   15.68 1336.20
  -2   0  11   61.77  330.52
  -1   0  11   48.25  435.74
   0   0  11    1.93 3784.61
   1   0  11    0.25 3065.30
  -4   1  11   20.40  230.60
  -3   1  11  231.27   41.00
  -2   1  11  262.13   31.69
  -1   1  11  108.37  159.12
   0   1  11 1104.58    1.65
  -4   2  11    5.98 1418.21
  -3   2  11    4.54 3377.02
  -2   2  11   14.06 2037.96
  -1   2  11   15.25 1904.95
  -4   3  11   35.71  431.66
  -3   3  11  355.56   15.52
  -2   3  11  354.12   13.64
  -3   4  11    8.00 1069.78
   0  -3  12   95.56  162.34
   1  -3  12    0.33 1958.40
   2  -3  12    0.55 1390.06
  -1  -2  12  140.48   83.44
   0  -2  12    7.49 2103.65
   1  -2  12  577.21    6.93
   2  -2  12   42.41  353.98
  -2  -1  12    5.51 2701.37
  -1  -1  12    5.53 3099.17
   0  -1  12   63.03  269.40
   1  -1  12  121.44  126.77
  -3   0  12    9.43 1598.54
  -2   0  12  340.39   18.94
  -1   0  12  502.06    7.63
   0   0  12   21.78  947.38
   1   0  12  600.37    5.21
  -4   1  12    6.33  457.78
  -3   1  12   76.65  235.91
  -2   1  12   26.89 1157.90
  -1   1  12   83.67  214.12
   0   1  12   35.32  402.29
  -3   2  12   60.28  316.49
  -2   2  12  148.06   83.56
  -1   2  12  246.24   25.51
  -3   3  12   35.05  537.74
  -2   3  12    8.39  503.88
  -1  -2  13   76.01  160.59
   0  -2  13   -0.64 2039.18
   1  -2  13   57.92  353.53
  -2  -1  13    1.98 1671.58
  -1  -1  13  167.57   57.28
   0  -1  13  263.32   30.08
   1  -1  13   73.98  195.31
  -3   0  13    7.72  968.59
  -2   0  13  157.38   72.18
  -1   0  13   24.99  893.52
   0   0  13    6.61 2861.71
  -3   1  13  236.36   34.03
  -2   1  13   76.67  296.70
  -1   1  13  297.06   20.95
   0   1  13  341.49   12.91
  -3   2  13    3.65 1788.26
  -2   2  13    8.91 2032.25
  -1  -1  14   31.96  588.34
   0  -1  14  145.73   83.93
   1  -1  14    7.33  412.49
  -2   0  14  112.11  104.28
  -1   0  14    9.34 1729.10
   0   0  14  314.85   16.05
  -2   1  14    8.20 1811.11
  -1   1  14   26.08  778.87
  -2   2  14   89.71   94.70
